# Supplementary material for: Germline variants of homology‐directed repair or mismatch repair genes in cervical cancer
Source: Int J Cancer. 2024 Oct 23;156(4):700–10. doi: 10.1002/ijc.35221 (PMC11661519; doi:10.1002/ijc.35221)
Supplement: Supplementary file 2 — Table S2: List of primers used for multiplex amplification. [file IJC-156-700-s002.xlsx]

## Sheet: Tabelle1
Supplementary Table S2: List of primers used for multiplex amplification
Gene/Chr	Assay_ID	Assay_Name	F-sp	R-sp	Length (bp)	Chr	From	To
BARD1	TXA0377228	BARD1_1_1	AAAAACAGTACAATGACTGGGCTC	ACAGTATTTTGATCTGCCTTTAACAA	450	chr2	214728605	214729054
BARD1	TXA0377235	BARD1_10_1	ACTGGAGATAACAGATGGTTGGC	GAGCTCCATGTGGGAGCAATAAA	450	chr2	214781121	214781570
BARD1	TXA0242558	BARD1_11_1	ACGTATTCCAGAACTCCAGATAGATG	TCATAGCAAATTACATGAGCAACCT	453	chr2	214792193	214792645
BARD1	TXA0242547	BARD1_12_1	TGGACAAGTCATCCTCTTTGAGC	AACTTGTACCCAGTTTGGTGGTT	488	chr2	214796851	214797338
BARD1	TXA0242549	BARD1_13_1	CGGAAGGAGGAAACGGAAGATTT	CGAGTCCCTATTTTGGGAGCATT	451	chr2	214809315	214809765
BARD1	TXA0377229	BARD1_2_1	ACTAAATCCAAGCAGCAGCTGTAA	TGCTCACTTGATACTTAGTTTGCTT	450	chr2	214730105	214730554
BARD1	TXA0377230	BARD1_3_1	CCAGAAGCTTTTCCAAAATGCAG	TTTGTGTTTGCCAATATGGCTTT	467	chr2	214744929	214745395
BARD1	TXA0242548	BARD1_4_1	TGCAAAGTATACAGCCATCTCCC	GATGCCCTGGGTATAGAGAGCTA	482	chr2	214745600	214746081
BARD1	TXA0377231	BARD1_5_1	AGTATTTCTAGATGGTCGTACTGTGA	TCTCCTTTGAGTTCAGCAGCTTT	453	chr2	214752263	214752715
BARD1	TXA0242560	BARD1_6_1	AAGTCTGCTTTATCACACACCTT	CCAAGGCTCAAATGAGAATAGCC	484	chr2	214767406	214767889
BARD1	TXA0377232	BARD1_7_1	AGCTGTAGCTGTTACCTCTAGACA	TGAACAGTAGCCTTAAGAGAAAACGA	490	chr2	214768952	214769441
BARD1	TXA0377233	BARD1_8_1	TTCAGAGGAAGTATCATGTCTGTG	GGAAAACGTGGCCATCACAATAG	487	chr2	214780430	214780916
BARD1	TXA0377234	BARD1_9_1	CCACCAACTTTACGTTTGCATGA	ACCAAAAATGGAATTTAGAGGCAGA	478	chr2	214780753	214781230
BRCA1	TXA0377536	BRCA1_1_1	TCTTGCTCAATTGGTGGCGTTTA	CCCTGGAGTCGATTGATTAGAGC	484	chr17	43045396	43045879
BRCA1	TXA0377545	BRCA1_10_1	AGAGTACACCAAGACTCCCTCAT	GCGATGGTTTTCTCCTTCCATTT	483	chr17	43074072	43074554
BRCA1	TXA0246831	BRCA1_11_1	CCGCACATTTCTCATGTTGTAGC	TGTCTGTTGCATTGCTTGTGTTT	500	chr17	43076282	43076781
BRCA1	TXA0377546	BRCA1_12_1	GGGAAGGCTCAGATACAAACACA	AGTTGAACCCACGTACCTTTCTC	462	chr17	43079219	43079680
BRCA1	TXA0149118	BRCA1_13_1	GACAACATGAATGACTGCCTTGG	ACTAGGTGATTTCAATTCCTGTGC	482	chr17	43082205	43082686
BRCA1	TXA0149111	BRCA1_14_1	TGAGTTCCATCAAGGTGCTTACA	CACACAGCTAGGACGTCATCTTT	493	chr17	43090774	43091266
BRCA1	TXA0377547	BRCA1_15_1	TGCTCCCCAAAAGCATAAACATT	TGCTTCCAACACTTGTTATTTGG	500	chr17	43091359	43091858
BRCA1	TXA0377548	BRCA1_16_1	CCTCTGTGTTCTTAGACAGACACTC	CCTGGAAGTAATTGTAAGCATCCTG	478	chr17	43091759	43092236
BRCA1	TXA0377549	BRCA1_17_1	CCTGAGATGCATGACTACTTCCC	TCGTATACCACCACTTTTTCCCA	500	chr17	43092098	43092597
BRCA1	TXA0377550	BRCA1_18_1	TTCCTCAAAGTTTTCCTCTAGCA	ACAGTCGGGAAACAAGCATAGAA	500	chr17	43092516	43093015
BRCA1	TXA0377551	BRCA1_19_1	GCACATTCCTCTTCTGCATTTCC	GTCAATCCTAGCCTTCCAAGAGA	485	chr17	43092883	43093367
BRCA1	TXA0377537	BRCA1_2_1	ATCTTACTCCCACCCCATGGAAA	CACTTTGAATGCTCTTTCCTTCCT	307	chr17	43047431	43047737
BRCA1	TXA0377552	BRCA1_20_1	ATGAGATCTTTGGGGTCTTCAGC	AGCAGCAGTATAAGCAATATGGA	491	chr17	43093279	43093769
BRCA1	TXA0377553	BRCA1_21_1	AAGCGCATGAATATGCCTGGTAG	CCTCCCCAACTTAAGCCATGTAA	460	chr17	43093662	43094121
BRCA1	TXA0377554	BRCA1_22_1	TTTATTTGTGAGGGGACGCTCTT	CTGATCCCCTGTGTGAGAGAAAA	473	chr17	43094028	43094500
BRCA1	TXA0377555	BRCA1_23_1	AGTGTTATCCAAGGAACATCTTCAG	TGACAATTCAGTTTTTGAGTACCTTGTT	500	chr17	43094407	43094906
BRCA1	TXA0377556	BRCA1_24_1	AAAACGAAAGGGCAACAATCAGT	GTGCCCAGCAACCATTTCATTTC	494	chr17	43095611	43096104
BRCA1	TXA0149100	BRCA1_25_1	AAAGCAAACAAAAAACTGTGGGGTA	GAAGCCCATGCCTTTAACCACTT	450	chr17	43097022	43097471
BRCA1	TXA0377557	BRCA1_26_1	TGGCCTCTTTTGCTCCCTTTTTA	GGGCATTTTTTCCAGGCATCATA	456	chr17	43099566	43100021
BRCA1	TXA0149094	BRCA1_27_1	AGGAGGACTGCTTCTAGCC	TGGTCTGTGTATTTGTTTTTGTTTCC	455	chr17	43104013	43104467
BRCA1	TXA0377558	BRCA1_28_1	AATAAGGTGTGAGACCAGTGGGA	AGGCATTTGGTAGGCTTAAATGA	473	chr17	43104695	43105167
BRCA1	TXA0377559	BRCA1_29_1	GGCGATACAGCCCTACTTTACAT	TTGCTTGTAATTCACCTGCCATT	488	chr17	43106191	43106678
BRCA1	TXA0377538	BRCA1_3_1	CCTCCAGCCCATCATTTCTTGA	TCTCCCATTGAGAGGTCTTGCTA	491	chr17	43048816	43049306
BRCA1	TXA0377560	BRCA1_30_1	AGGTGTTTCCTGGGTTATGAAGG	CCACAGTGATAGTGCAGAAAAATATATCA	463	chr17	43115655	43116117
BRCA1	TXA0149115	BRCA1_31_1	GGACCACAGGATTTGTGTTGAAA	AGGACGTTGTCATTAGTTCTTTGGT	477	chr17	43123785	43124261
BRCA1	TXA0243087	BRCA1_32_1	CATCTGTCAGCTTCGGAAATCCA	AATAAGCCGCAACTGGAAGAGTA	474	chr17	43125183	43125656
BRCA1	TXA0377539	BRCA1_4_1	CATTTCAGCAATCTGAGGAACCC	ACAAGTTAAAGCACCTGCAGAGA	499	chr17	43050957	43051455
BRCA1	TXA0377540	BRCA1_5_1	AAGACACCCCAGTGAAGTGAAAA	ATCCTGATGGGTTGTGTTTGGTT	450	chr17	43056717	43057166
BRCA1	TXA0377541	BRCA1_6_1	GAAAGTGGTGCATTGATGGAAGG	ATAAGCTGGTGATGCTGGGAAAA	468	chr17	43063241	43063708
BRCA1	TXA0377542	BRCA1_7_1	CACATGGATTCCTGCCGACTATT	TGTCACCAGGGGTTTTAGAATCA	498	chr17	43063591	43064088
BRCA1	TXA0377543	BRCA1_8_1	CGCCTCATGTGGTTTTATGCAG	CAGCCGAGACTTCAGGTGTCTTA	451	chr17	43067550	43068000
BRCA1	TXA0377544	BRCA1_9_1	ACTGTGATTGTTTTCTAGATTTCTTCCT	TCGTTGTGTAAATTAAACTTCTCCC	466	chr17	43070809	43071274
BRCA2	TXA0377498	BRCA2_1_1	ATTTCCTTTCGCCACACTGAGAA	CAAGGACCTTTCTCTCAGGCAT	452	chr13	32315369	32315820
BRCA2	TXA0377502	BRCA2_10_1	ACAGGATTTGGAAAAACATCAGGG	ATGCAATAGGGGTATTTTCTCCA	456	chr13	32332268	32332723
BRCA2	TXA0377503	BRCA2_11_1	CAGAAGCCCTTTGAGAGTGGAA	TTTCAGAGGCTTCAGTTTCTTTTTT	496	chr13	32332595	32333090
BRCA2	TXA0377504	BRCA2_12_1	AGCCATTAAATGAGGAAACAGTGG	ATTTGCTTCAAACTGGGCTGAAC	500	chr13	32332848	32333347
BRCA2	TXA0377505	BRCA2_13_1	AACTGAAGCCTCTGAAAGTGGAC	ACCATGTTTGAGTGACCTGATTCT	496	chr13	32333074	32333569
BRCA2	TXA0377506	BRCA2_14_1	CACTGTGCCCAAACACTACC	ACTTTTCTGGGATTGAAAGTCAGTAT	463	chr13	32336167	32336629
BRCA2	TXA0377507	BRCA2_15_1	GCTCTTTTGGGACAATTCTGAGG	AGCACATACATCTTGATTCTTTTCCA	488	chr13	32336337	32336824
BRCA2	TXA0377508	BRCA2_16_1	TCCTACTTCCAAGGATGTTCTGT	GCTTGTTTATCACCTGTGTCTCC	498	chr13	32336671	32337168
BRCA2	TXA0377509	BRCA2_17_1	ACTTCAATTTCAAAAATAACTGTCAATCCA	TTCTTAATGTTATGTTCAGAGAGCTTG	476	chr13	32336957	32337432
BRCA2	TXA0377510	BRCA2_18_1	GCAGGACTCTTAGGTCCAATTTCA	AGTCATCTGGTTTTCAGGCACTT	471	chr13	32337335	32337805
BRCA2	TXA0377511	BRCA2_19_1	CCCCTCAGATGTTATTTTCCAAGC	AGTTTCACAGCTTTTTGCAGAGC	460	chr13	32337615	32338074
BRCA2	TXA0377499	BRCA2_2_1	AAGCTGTTACCGTTCCAGGAGAT	CAAGGGGCCAGTTTCCTCTTTAT	453	chr13	32316289	32316741
BRCA2	TXA0377512	BRCA2_20_1	AAGACCACTTCTGAGGAATGCAG	TCAACAAAAGTGCCAGTAGTCAT	464	chr13	32337812	32338275
BRCA2	TXA0377513	BRCA2_21_1	CTGCAGAGGTACATCCAATAAGT	TTTGCTCCGTTTTAGTAGCAGTT	495	chr13	32338110	32338604
BRCA2	TXA0377514	BRCA2_22_1	GGCCAGTTTATGAAGGAGGGAAA	TTCCCGCTAGCTGTATGAAAACC	482	chr13	32338463	32338944
BRCA2	TXA0377515	BRCA2_23_1	GTCCCAGTTGGTACTGGAAATCA	TTTGTGTAACAAGTTGCAGGACT	488	chr13	32338838	32339325
BRCA2	TXA0377516	BRCA2_24_1	TGCCCCAAAGTGTAAAGAAATGC	AGCTGTTAGACATGCTACTGTTACTT	485	chr13	32339116	32339600
BRCA2	TXA0377517	BRCA2_25_1	ACTTGTTACACAAATCAGTCCCCTT	AGCTAGTCACAAGTTCCTCAACG	493	chr13	32339312	32339804
BRCA2	TXA0377518	BRCA2_26_1	GCATGTCTAACAGCTATTCCTACCA	CTCTGAATCATCCAATGCCTCGT	473	chr13	32339586	32340058
BRCA2	TXA0377519	BRCA2_27_1	GCCAAACGAAAATTATGGCAGGT	GCCTTTTTGGGATATTAAATGTTCTGGA	479	chr13	32340009	32340487
BRCA2	TXA0377520	BRCA2_28_1	AGTACCAAGCAAGTCTTTTCCAA	ACCAACTGTTGTTTGTCTTGTTGA	482	chr13	32340371	32340852
BRCA2	TXA0377521	BRCA2_29_1	ACTTAAATGTTGAAGGTGGTTCTTCAG	TAGTGATTGGCAACACGAAAGGT	477	chr13	32340759	32341235
BRCA2	TXA0243185	BRCA2_3_1	TGTGAACTCTTGTTACACCTTTCT	TTGTAGTTCTCCCCAGTCTACCA	481	chr13	32318883	32319363
BRCA2	TXA0377522	BRCA2_30_1	GCCAGTAAACCTAGAGTTATATTTAGTGTCAG	ACCATACCTATAGAGGGAGAACAGA	476	chr13	32344226	32344701
BRCA2	TXA0377523	BRCA2_31_1	ACATTCACTGAAAATTGTAAAGCCTA	GGAGCAATTTCCTTAATTCCTCTCA	458	chr13	32346711	32347168
BRCA2	TXA0377524	BRCA2_32_1	ATTAGAGGGGACACACTGAGAGG	TGGTTGGTCTGCCTGTAGTAATC	457	chr13	32354607	32355063
BRCA2	TXA0377525	BRCA2_33_1	ATTTTCTCCCCATTGCAGCACAA	ACTGAAAGGCAAAAATTCATCACACA	488	chr13	32354843	32355330
BRCA2	TXA0377526	BRCA2_34_1	GGCCAGGGGTTGTGCTTTTT	TGGAAGCACAGATCACTTTAGCA	455	chr13	32356366	32356820
BRCA2	TXA0243163	BRCA2_35_1	AAGGTACAGCAGACTGTGGAATG	AGAAGAAAGAGGGATGAGGGAAT	463	chr13	32357528	32357990
BRCA2	TXA0377527	BRCA2_36_1	TGCTCAGCAATGAAGTTTTTATCAGT	GACAACTGGCTTGTGCAACATTT	476	chr13	32362321	32362796
BRCA2	TXA0377528	BRCA2_37_1	TTTATTCTCAGTTATTCAGTGACTTGTTT	TGACTGATTTTTACCAAGAGTGCAA	478	chr13	32363091	32363568
BRCA2	TXA0377529	BRCA2_38_1	AGCATTAAGAACTTGTAGCAGTATAAACA	AGAAAGAAATATATGGTAAGTTTCAAGAATACA	428	chr13	32370169	32370596
BRCA2	TXA0377530	BRCA2_39_1	GTGCCTGGCCTGATACAATTAAC	ACCATGACAAAAATGCAAAAGCC	478	chr13	32370883	32371360
BRCA2	TXA0243175	BRCA2_4_1	GGGTAATCAGCAAACTGAAAAACCT	ACCAGCCAATTCAACATCACAAG	482	chr13	32324922	32325403
BRCA2	TXA0377531	BRCA2_40_1	TGGGTGTTTTATGCTTGGTTCTT	TTTTGCTTCAGAGTACAGGAGGG	498	chr13	32376587	32377084
BRCA2	TXA0243188	BRCA2_41_1	TTAACCACACCCTTAAGATGAGC	TCTTTGTGGGCATTAGTAGTGGA	464	chr13	32379192	32379655
BRCA2	TXA0377532	BRCA2_42_1	GCAAAATCCACTACTAATGCCCAC	AACAAGATGGCTGAAAGTCTGGA	471	chr13	32379627	32380097
BRCA2	TXA0377533	BRCA2_43_1	TGAGTATTTGGCGTCCATCATCA	GCCAACTGGTAGCTCCAACTAAT	483	chr13	32379756	32380238
BRCA2	TXA0243730	BRCA2_44_1	AGCACTGTAAGCAACAGGTCATT	CCAAAATGTGTGGTGATGCTGAA	461	chr13	32394508	32394968
BRCA2	TXA0243159	BRCA2_45_1	TTCTCTGTTCCCCTCTCCCTATC	AGGAGCCACATAACAACCACATT	498	chr13	32396680	32397177
BRCA2	TXA0377534	BRCA2_46_1	ACTGTGTGTAATATTTGCGTGCTT	TGCAAGTTCTTCGTCAGCTATTG	497	chr13	32398052	32398548
BRCA2	TXA0377535	BRCA2_47_1	GGAGTTGTGGCACCAAATACGAA	CCGATACACAAACGCTGAGGTAA	500	chr13	32398418	32398917
BRCA2	TXA0243186	BRCA2_5_1	TGTGTTGGCATTTTAAACATCACT	CCTGTATGAGGCAGAATGCTAGG	493	chr13	32325904	32326396
BRCA2	TXA0243170	BRCA2_6_1	GCGTTATACCTTTGCCCTGAGAT	TAATGCTTGACACCACTGGACTA	487	chr13	32326338	32326824
BRCA2	TXA0243183	BRCA2_7_1	CACCAAGCCATATCTTACCACCT	AGACAGCAGAGTTTCACAGGAAG	455	chr13	32329214	32329668
BRCA2	TXA0377500	BRCA2_8_1	GGGGACTACTACTATATGTGCATTGA	GAGCAATCCTTCAATGGTGCCAA	487	chr13	32330853	32331339
BRCA2	TXA0377501	BRCA2_9_1	TCATTGGAATCAGGGGAATCAGG	TTCACATTCATCAGCGTTTGCTT	450	chr13	32332055	32332504
BRIP1	TXA0377471	BRIP1_1_1	ACTTACAACAGAGTTTAACATAAGCATGA	AGAGATTTTGAAACAGAAGCAGAAGA	461	chr17	61683231	61683691
BRIP1	TXA0377479	BRIP1_10_1	AATACAGCCTTTTGCATCCCAAG	ACCATTGTTTTGACATCTGGTACA	324	chr17	61780048	61780371
BRIP1	TXA0377480	BRIP1_11_1	CACCAAGTTCTGACGAAAAGGATT	GGCAGGGTCTTGCTCTTCA	414	chr17	61780311	61780724
BRIP1	TXA0377481	BRIP1_12_1	AAATGCTGGTACTGAGCAAGAAG	TGTTATTTTTGAATGGGAAGGTACCAG	349	chr17	61780787	61781135
BRIP1	TXA0377482	BRIP1_13_1	ACTAATTTCAATTCCTCTAAGTCTGTGT	GCAATTCTGTTCACCTAAAATTTCAATGC	451	chr17	61784094	61784544
BRIP1	TXA0242801	BRIP1_14_1	CCACAATTTACCCATGCCATCAC	TGCAATATGAGACATGAATGCTTTT	487	chr17	61793418	61793904
BRIP1	TXA0377483	BRIP1_15_1	TTGTGAACAAGACAAAAGGTTGGAC	TGAAATATCTTGCCTGCTGTTGTT	450	chr17	61798922	61799371
BRIP1	TXA0377484	BRIP1_16_1	TCAACATTTACATCTCCATGAGTAGGA	GAGTCAACCAGACTTCGTTGTGA	478	chr17	61801195	61801672
BRIP1	TXA0242791	BRIP1_17_1	AGCAGTTAATTTGATTTTCCGAAGT	CAGGTTCTGATTCCATGTGAGGT	492	chr17	61808348	61808839
BRIP1	TXA0377485	BRIP1_18_1	GACTTCTGAGTGGGTTGCTACTG	TCATGAGTCACTACTATGTTCTATTTCCT	450	chr17	61846980	61847429
BRIP1	TXA0242773	BRIP1_19_1	GGCTGTCACATGACCCAACTAAT	GGGAGTAGTCTACAAGTACATAAGGC	496	chr17	61849018	61849513
BRIP1	TXA0377472	BRIP1_2_1	TCATGAGTTTTTCCCAGTTCCAGT	ATCGTTTGGATCATGCCCTCAAT	498	chr17	61683363	61683860
BRIP1	TXA0377486	BRIP1_20_1	TTTTGCCTTGCCTTCCTTAAAAA	GTGAACTGGGCTGTAGAGAATGA	500	chr17	61856807	61857306
BRIP1	TXA0242780	BRIP1_21_1	TAGCGACAGCATGGCTGAAC	TTCTGGCACAGATTCCTCTTTTC	450	chr17	61859699	61860148
BRIP1	TXA0377487	BRIP1_22_1	TAGCTGCAATCAGTAGTTTCCCA	TGACCGCTGTGATTTATAAGACTAGG	451	chr17	61861284	61861734
BRIP1	TXA0242777	BRIP1_23_1	AAAGGAGGTAAGGATAGGCTCCC	GACTGGTTGATTCCTGGCCTTG	488	chr17	61863119	61863606
BRIP1	TXA0377473	BRIP1_3_1	AGTGGACTGTTTATCTTCTTCACTT	AGCAATTATGTTAGCTAGGAGCA	500	chr17	61683698	61684197
BRIP1	TXA0377474	BRIP1_4_1	TGATAACACCTTATATTACAAACCACCA	ACCAAATTTTCCCTGGGTTTACCT	488	chr17	61685712	61686199
BRIP1	TXA0377475	BRIP1_5_1	GCCAGTTACAGAAGGACAAATACT	CTGTCCCACTGGAAAACTGGATT	478	chr17	61693104	61693581
BRIP1	TXA0377476	BRIP1_6_1	TACCAGTTCCTATGGTTCCAGTT	TTGAGATCACACAGCTGATTAGT	460	chr17	61715823	61716282
BRIP1	TXA0377477	BRIP1_7_1	ACTTTATACAAAACCAATGACTCCTGT	TGCAAGTTGCTATTCTGACATGTTT	458	chr17	61742955	61743412
BRIP1	TXA0377478	BRIP1_8_1	CCCAATTTATTTTCTTTTCACTCAGGAT	ACCATTCAGATCTCTCTAAATCTGTT	500	chr17	61744292	61744791
BRIP1	TXA0242776	BRIP1_9_1	AGAGGTAGGACAATCAGGCAGTA	AGGTAATAGAAAACCCCCTGACAA	495	chr17	61776209	61776703
ERCC4	TXA0242437	ERCC4_1_1	GAGTTCGGCCTACTCTCCACTA	GTATCCTCCTAGCGACCCCTTAC	497	chr16	13920095	13920591
ERCC4	TXA0242421	ERCC4_10_1	CCTTTAACAGGTGGGGTTTAGGC	GACGGGGAAGAGAAAAAGGAAGT	468	chr16	13937583	13938050
ERCC4	TXA0242431	ERCC4_11_1	CGACCAAGGCACTTTTTACTGAC	GAAGTACACATCCTCTCCTTGGC	461	chr16	13944513	13944973
ERCC4	TXA0377195	ERCC4_12_1	ACCATCCATCAGAGTTAACAACAG	GGGGCACCAGAGAATCCGTA	498	chr16	13947511	13948008
ERCC4	TXA0377196	ERCC4_13_1	AGCAAGCCTTTCTCTCTCACTTC	CAGGCATGGGATAAGAAAACAGC	494	chr16	13947886	13948379
ERCC4	TXA0242428	ERCC4_2_1	TGTAGACTGGTTGGCTGAAGTTA	CTACCAAAGGTGATGTAGGGAGC	484	chr16	13921866	13922349
ERCC4	TXA0242426	ERCC4_3_1	TCTGTTCTGTGCGTGGCTATATG	AGCTGGATGTGTTTGTTATAAAACTG	490	chr16	13926425	13926914
ERCC4	TXA0242438	ERCC4_4_1	GGGGTGTTAAACCAAGACCAGAA	CTGCAAAAGTCAGAGTGATGCTT	498	chr16	13927952	13928449
ERCC4	TXA0242433	ERCC4_5_1	TGAAATGTTCTAGCCACTTCCTTG	TCACACCTGATTCCCCCTAAAAC	450	chr16	13930519	13930968
ERCC4	TXA0242418	ERCC4_6_1	TGTGGTTGGTAGGAAGACAGGA	GACTTGCCATGCTGTATACTTCG	464	chr16	13932038	13932501
ERCC4	TXA0242425	ERCC4_7_1	TCTTTTTCAGGAAAGCAGATTCCA	ACAGAAATGAGGTTGCCACTAGG	477	chr16	13934033	13934509
ERCC4	TXA0242427	ERCC4_8_1	GTAAGATGTCTTCCCTTCGGGTG	TAATTTCTTCCGGGCAGCTTTCT	473	chr16	13935048	13935520
ERCC4	TXA0242442	ERCC4_9_1	ACAAAGAACGGGCTTCTACCAAA	TGCAACTGGTATAGTTTCTGGGT	464	chr16	13935353	13935816
FANCM	TXA0377297	FANCM_1_1	TGATTTATCACGTTAGCAATGACG	CGCTGCTGCTGGCAAAG	486	chr14	45135684	45136169
FANCM	TXA0377303	FANCM_10_1	AGATGTTGGTAATTGTTAGTGGTAGTAAA	ACCTCTTGCAATAACTTTGTCTTG	451	chr14	45155059	45155509
FANCM	TXA0377304	FANCM_11_1	TCGTTAGCATTAACACTTTCAGGT	AAGTTCCAAAACCACATAAAACATTTG	466	chr14	45158999	45159464
FANCM	TXA0242225	FANCM_12_1	AGGTGAGTGGGGAAAAATATGCT	GACTCCAGTCAAAAATTCTCCTAGT	464	chr14	45164278	45164741
FANCM	TXA0242223	FANCM_13_1	GTGGATCGGGGTTTAATTTTATGTT	AGCCTTTCCAAAGAGAATGCCTA	470	chr14	45166834	45167303
FANCM	TXA0377305	FANCM_14_1	ACAGAGTTTGAATGGATATTGTGGGT	TCTGAGGGGTTCTGGCATTAAAA	306	chr14	45170506	45170811
FANCM	TXA0377306	FANCM_15_1	CTGGGAAAACAACCTCAGAAAAG	TCATACCAGCAAGAGAAAGTTACA	500	chr14	45172747	45173246
FANCM	TXA0377307	FANCM_16_1	TCCTCTCTTAGATTTGGCTTTCTGT	ACATGTGGCAGCAATTTCATCTG	484	chr14	45175001	45175484
FANCM	TXA0242209	FANCM_17_1	AGACCTACCAAATGATAAAAGGACA	AATTCACAGCTGAATGTGACAGC	458	chr14	45175430	45175887
FANCM	TXA0242220	FANCM_18_1	TCAGTGGACTCTCAGACTTGGAA	GTCTGACACAGGTAAAGATTCGC	488	chr14	45175756	45176243
FANCM	TXA0377308	FANCM_19_1	TTTGAAGATGTTAATACAGAGTTCGAC	TTGATGGGATAATAACAGTTCCACTA	487	chr14	45176163	45176649
FANCM	TXA0377298	FANCM_2_1	CTTCTCGTTCCAGAGTTTTGTGC	CGGCAATAAAGGTCTTTCCCAGT	475	chr14	45135921	45136395
FANCM	TXA0377309	FANCM_20_1	TCGTGATCAGAGAGGTGTACAGG	ACTTTTTCCTTACTAGAATCTGGTGTC	495	chr14	45176363	45176857
FANCM	TXA0242201	FANCM_21_1	CCACTGAGTGCAGCAAAAAATGA	CCATACCATGCGTGCCATAAGTA	494	chr14	45176685	45177178
FANCM	TXA0377310	FANCM_22_1	TGTGTTTTTCTGGCCTCATTTCA	AAAAGTCTCAGCAGAAGCCCAAG	463	chr14	45181144	45181606
FANCM	TXA0377311	FANCM_23_1	TCCGAAGAAAAGTTAAAAGAGCAAA	CCGAATTGCTCAAGTGTACTGAC	499	chr14	45181475	45181973
FANCM	TXA0377312	FANCM_24_1	GGCTCTGAGTTGTAAGAGCAATTTT	ACACTTGAGTTTTTTGGTATTCATTCA	456	chr14	45183691	45184146
FANCM	TXA0377313	FANCM_25_1	GCACTGGGCCTAGAAATTTTGTTT	AGCAGAAGCCTATGAACAATCAGT	498	chr14	45185072	45185569
FANCM	TXA0377314	FANCM_26_1	ACAGTTTTAAGGTCTTTGTATACCTTTGT	GGAGGCTTCACTAACAGGAACAT	500	chr14	45187462	45187961
FANCM	TXA0242232	FANCM_27_1	TGCAGATTTCATGTGCCTAGAAGT	CTCTTGGAGTAGAACGCACCTTG	478	chr14	45188715	45189192
FANCM	TXA0242226	FANCM_28_1	ACTCGACGTGCAGTAATGCTAAA	ACAAAACACACACACAAGAAAGAA	493	chr14	45188949	45189441
FANCM	TXA0377315	FANCM_29_1	CGTTTATGGCATTTTTATGCATTTAACCT	AAAGTTCCTTTACAGTCTTATAAACAAAGA	482	chr14	45196113	45196594
FANCM	TXA0242218	FANCM_3_1	GACGATGATGTGTTGCTTGTCG	ATGTTTTAAGAGGGAGGGCGTAA	460	chr14	45136188	45136647
FANCM	TXA0377316	FANCM_30_1	GCTCAATGGTGTAGATCTTGGGA	ACTTCTATGGAATGCTTTTACGAATCT	462	chr14	45198540	45199001
FANCM	TXA0377317	FANCM_31_1	ACAAGTAGCTCTTTTATCCAAACTAATGT	TGATCACTGAACATCAGATTTTTCTTTT	491	chr14	45199703	45200193
FANCM	TXA0242224	FANCM_4_1	TGCATTCTGAAAAAGCCAGACTA	TAACAGCAAAAGGCAGTGAAGAC	459	chr14	45136986	45137444
FANCM	TXA0377299	FANCM_5_1	AAGAAGCCCTACTGTGTTCTTGA	GCTTTATTTTCTTAACTGTAATAAATGGAAAAAC	334	chr14	45140421	45140754
FANCM	TXA0242216	FANCM_6_1	GAAGGTCTGTGTGGGGAAAAGAT	TCACATCCAAATCCTGTTAGCTG	463	chr14	45148614	45149076
FANCM	TXA0377300	FANCM_7_1	AAATTACAGTTGTATATAATAATTGCTTATGTTGAT	TGATGAGCTAATAGGTACCCAAAAT	458	chr14	45151170	45151627
FANCM	TXA0377301	FANCM_8_1	TTAAAGAAAAAGAAATAAAGGGGCAGATT	GCCCAGCCCTTCAATATGTCTT	450	chr14	45153677	45154126
FANCM	TXA0377302	FANCM_9_1	ACACTTGAAAAACTTACATTCATTGCT	ACCACTAACAATTACCAACATCTGTTAT	495	chr14	45154587	45155081
MLH1	TXA0377395	MLH1_1_1	TCTCTGCTCCTATTGGCTGGATA	TCCCTCCGTACCAGTTCTCAATC	462	chr3	36993213	36993674
MLH1	TXA0242248	MLH1_10_1	GGGGCCCTCATTTCACAAAGTTA	AGAACCAGACTCCAACAGTCAAC	455	chr3	37014312	37014766
MLH1	TXA0242251	MLH1_11_1	AAGTAAAACAGTCCCAAGCCGAT	AAGGAAAACTGTGCCTTGTACCT	471	chr3	37017300	37017770
MLH1	TXA0377401	MLH1_12_1	ACCATATGTGGGCTTTTTCTCCC	TGGTCTAAGGTTCCAGATGGAGG	460	chr3	37020242	37020701
MLH1	TXA0242255	MLH1_13_1	ACTTCTTATTCTGAGTCTCTCCACT	AAGGAGGTAGGCTGTACTTTTCC	483	chr3	37025561	37026043
MLH1	TXA0242257	MLH1_14_1	AGACTGATCTTGTTGGCCTTCTG	AGCTGATGCTATTGTGGGTTAGT	459	chr3	37028623	37029081
MLH1	TXA0377402	MLH1_15_1	CAATGAAGTGGGGTTGGTAGGAT	GCAACTACCAAGGACTAGGCTTC	494	chr3	37040120	37040613
MLH1	TXA0377403	MLH1_16_1	AGACAGGTAGGGACAGAACATGA	ATGCAAATCATACAATACAGCAACT	491	chr3	37041980	37042470
MLH1	TXA0377404	MLH1_17_1	CCATCCTTTCAGCAGGCTTTTTG	CGCACCCGGCTGGAAATTTTAT	462	chr3	37047283	37047744
MLH1	TXA0377405	MLH1_18_1	ATGCCATTTGCTCCCATTTCTTC	TCATTCCAGATCAAAGGGTGGTC	477	chr3	37048221	37048697
MLH1	TXA0242264	MLH1_19_1	TGACCACCCTTTGATCTGGAATG	GTTGTGTTTGAACCTTGTTGGGT	470	chr3	37048674	37049143
MLH1	TXA0377396	MLH1_2_1	CGTTGAGCATCTAGACGTTTCCT	TCTTTTAACTTCGCATGTTCTGC	489	chr3	36993506	36993994
MLH1	TXA0242252	MLH1_20_1	GGACACCAGTGTATGTTGGGATG	TCAAGACCTCTTTTTGGCATCTG	484	chr3	37050425	37050908
MLH1	TXA0377397	MLH1_3_1	AGTTGAGAAGAGACATCTGCCAAAA	ATCCCATCTGCAAAAGCCTAGTT	488	chr3	36996317	36996804
MLH1	TXA0242265	MLH1_4_1	GTGGTGGGAGACAAAATGGGTAT	CCTGTCCTGCTATTTTCCACACA	494	chr3	36996936	36997429
MLH1	TXA0242256	MLH1_5_1	TGGGAATTCAAAGAGATTTGGAAAAA	AGAGGTCTCTGCAGGTAAAATAGT	375	chr3	37000887	37001261
MLH1	TXA0377398	MLH1_6_1	TAACCTTTCCCTTTGGTGAGGTG	CCCTCTAATCGGTCCAAAGCAAT	490	chr3	37004321	37004810
MLH1	TXA0377399	MLH1_7_1	TGGAAGTAGTGGAGAAATAAACAGGA	CCATTGACTTTTGCCATCCCAAT	476	chr3	37006833	37007308
MLH1	TXA0377400	MLH1_8_1	TTTTGCCAGGACATCTTGGGTTT	GCACCCTGGTTCTTATTCTCTCC	498	chr3	37008740	37009237
MLH1	TXA0242254	MLH1_9_1	GGCTCTGACATCTAGTGTGTGTT	ACAAGCCTGTGTATTTGACTAAAGC	476	chr3	37011756	37012231
MSH2	TXA0242394	MSH2_1_1	CGCGTCTGCTTATGATTGGTTG	CTCTCTGAGGCGGGAAAGGAG	469	chr2	47403008	47403476
MSH2	TXA0242390	MSH2_10_1	AGCAGCTTTCAAGTCAGAAACTA	TCACATCATGTTAGAGCATTTAGGG	458	chr2	47466416	47466873
MSH2	TXA0377392	MSH2_11_1	TGTTTCACGTAGTACACATTGCT	GCCCATAGATGACCCAAGACATT	471	chr2	47470892	47471362
MSH2	TXA0377393	MSH2_12_1	ATGGGAAAGGATGTAGCAACACA	CCCACAAAGCCCAAAAACCAG	497	chr2	47474804	47475300
MSH2	TXA0377394	MSH2_13_1	CTTCTCTTGATGAAAGGCCCAGT	ATCTTCAAGGGACTAGGAGATGC	476	chr2	47476125	47476600
MSH2	TXA0242395	MSH2_14_1	TTGTGGCATATCCTTCCCAATGT	CCCAGACTGTGAATTAAGGGGTA	497	chr2	47478170	47478666
MSH2	TXA0242393	MSH2_15_1	GCACTGTGTGCCAAGTCATAATC	AGCACTAGAAACACAGAGGAAAACA	487	chr2	47480496	47480982
MSH2	TXA0242392	MSH2_16_1	AATATTGGGTGGGCTAATGTGGG	ATGGGCACTGACAGTTAACACTA	484	chr2	47482574	47483057
MSH2	TXA0377387	MSH2_2_1	AATACAGTGCTTGAACATGTAATATCTC	GACCAGCCAAACTGCAACTTTTT	383	chr2	47408342	47408724
MSH2	TXA0377388	MSH2_3_1	GAGTTTGGATTTTTCCTTTTTGCTTAT	TGGAATCTCCTCTATCACTAGACTCA	400	chr2	47410009	47410408
MSH2	TXA0377389	MSH2_4_1	CATTTTTGCTTTTCTTATTCCTTTTCTCA	GATAAATATGACAGAAATATCCTTCTAAAAAGTC	319	chr2	47412355	47412673
MSH2	TXA0242387	MSH2_5_1	ATTGGGAAGGAACACCAAGGAAA	AGGAGGGGAGAGAAAAATACAGC	450	chr2	47414141	47414590
MSH2	TXA0242385	MSH2_6_1	GTTCCTCTGTTTTTCATGGCGTA	ACATGTTCGATACCATACCATCTCA	450	chr2	47416217	47416666
MSH2	TXA0377390	MSH2_7_1	TGCGCCCAGCAGATTCAAG	AAAAAAGAAATCTGAATGTGTCCTAAGAGT	450	chr2	47429614	47430063
MSH2	TXA0242384	MSH2_8_1	TGAGTGCTACATCATCTCCCTTT	AATCCTTTTCCCATCTGTCACTT	471	chr2	47445338	47445808
MSH2	TXA0377391	MSH2_9_1	TGCACATTGAACGTTATTTGGTAA	ATTATTCCAACCTCCAATGACCC	493	chr2	47462693	47463185
MSH6	TXA0377418	MSH6_1_1	CGCCCTTCCCCACGTC	CCCCACCCCGCTACCT	486	chr2	47783022	47783507
MSH6	TXA0377424	MSH6_10_1	GGTTGACACCAGGAGAGAAAAGT	TCTTCAGGGGAGACCCAACATTA	492	chr2	47799992	47800483
MSH6	TXA0377425	MSH6_11_1	GCCATAGAAGACCTCATGGTTGT	TCCAGGAGGCTCTGTTCATTTTC	479	chr2	47800363	47800841
MSH6	TXA0377426	MSH6_12_1	GGGATACAGCCTTTGACCATGAA	AGCTGGCAAACAGCACTACTTAT	495	chr2	47800718	47801212
MSH6	TXA0242321	MSH6_13_1	GCTGATAAAACCCCCAAACGATG	ACAGGGAGTAATTTCCCTTTGCT	459	chr2	47803367	47803825
MSH6	TXA0377427	MSH6_14_1	TCACTAGGGTAGTGGGTTGGTAA	AAAAGGCTCATATACAAGAAGCAAAT	452	chr2	47804660	47805111
MSH6	TXA0377428	MSH6_15_1	CGGCCAATAATTGCATAGTCTCTT	TCCTATTAGTGTTCTCATCCCCGTA	500	chr2	47805473	47805972
MSH6	TXA0377429	MSH6_16_1	CGATGTTGCTTTTCTGTCCTAGC	GCCTTGCTGCATTAAAGCCATAG	454	chr2	47806110	47806563
MSH6	TXA0377430	MSH6_17_1	TGCATGGTAGAAAATGAATGTGAAG	CCACCTTTGTCAGAAGTCAACTC	450	chr2	47806455	47806904
MSH6	TXA0242323	MSH6_2_1	CGGTAGATGCGGTGCTTTTAGG	CTGCACTCATTCAAGCCAACTCT	478	chr2	47783170	47783647
MSH6	TXA0242316	MSH6_3_1	GGCGAGAAGGGGAAGGC	TTTCCACTCGACACGAATTTCCA	451	chr2	47783862	47784312
MSH6	TXA0242312	MSH6_4_1	TGCCAGAAGACTTGGAATTGTTT	GACCATGTTACATCCCTTTCCCA	469	chr2	47790832	47791300
MSH6	TXA0377419	MSH6_5_1	AAGTAGTCCGCCCACCTAA	ACATATACACACACATATATAAAACAAGGTATC	467	chr2	47795705	47796171
MSH6	TXA0377420	MSH6_6_1	TGCACGGGTACCATTATAAAGTC	AGCTCTCAAAGTATTCTTGGTTTCTG	495	chr2	47798506	47799000
MSH6	TXA0377421	MSH6_7_1	GGTGACTGGAAATGGCTCTCTTA	TAACGGCCAAATGCAATTTCAGG	498	chr2	47798892	47799389
MSH6	TXA0377422	MSH6_8_1	TATGAGCTGTACCACATGGATGC	GTGCCACTAGAGTCCTAAATCTCG	466	chr2	47799280	47799745
MSH6	TXA0377423	MSH6_9_1	TGCATATGGTGTGTGCTTTGTTG	TGCTGACTGTGTCAGAATCCAAG	494	chr2	47799645	47800138
MUTYH	TXA0242332	MUTYH_1_1	CAAGCAGAACGTCACCACTTTTC	GGCCTCCCTCCTTCCATTTTTT	464	chr1	45329001	45329464
MUTYH	TXA0377436	MUTYH_10_1	GAAGGCAGTCCTCTTACTACAGC	CTCTTTTGACTATCCCCCATCCC	466	chr1	45338231	45338696
MUTYH	TXA0242334	MUTYH_11_1	GATCACTGAGCTCTCCATCCTCT	TCTGTGGGTACGCTGGACTT	494	chr1	45339732	45340225
MUTYH	TXA0242330	MUTYH_12_1	CTGAACGGAAGTTCGACCCATC	CCACTCCACTGAACTGAATCACA	462	chr1	45340119	45340580
MUTYH	TXA0247078	MUTYH_2_1	ACTCAGTACAGGCATTTCACACA	GGGACATGAAGTTAAGGGCAGAA	354	chr1	45330286	45330639
MUTYH	TXA0377431	MUTYH_3_1	TCATGTAGAACATGTAGGAAACACA	CAAGAGAGAATGGAGGGAATCGG	496	chr1	45331125	45331620
MUTYH	TXA0377432	MUTYH_4_1	GGTCACGGACGGGAACTC	CACCAAACCTAGCCCCCAC	499	chr1	45331519	45332017
MUTYH	TXA0377433	MUTYH_5_1	TGCAGAATCTTACTCAGGTTAGAGG	AGCAGCACCCTTGTTTCCC	489	chr1	45331931	45332419
MUTYH	TXA0377434	MUTYH_6_1	GTGAAGCAGAGCTCCTTTGCAG	GCTGGCCTGGGCTACTATTC	485	chr1	45332332	45332816
MUTYH	TXA0242328	MUTYH_7_1	AAGACTCCTGGGTTCCTACCCT	CCAGGTAGGGGCAGGTCA	496	chr1	45332725	45333220
MUTYH	TXA0242337	MUTYH_8_1	CATGACCTCTGAGACCCACACT	GTGTCCCAAGACCCTGATGC	477	chr1	45333151	45333627
MUTYH	TXA0377435	MUTYH_9_1	TACGTATCACAATCCCTTCCCAG	TACACAAATGCTCCCAAACAGGA	499	chr1	45334314	45334812
PALB2	TXA0242406	PALB2_1_1	AGTCTGTCTGGACATAAACAAGCA	AATAGCCAACAGACCTCTAAGGC	499	chr16	23603331	23603829
PALB2	TXA0377493	PALB2_10_1	AGGCGCAACCGTATTTAAAGGAG	TGTTGGGTTTTGTTACTATTTTGTGACT	499	chr16	23630015	23630513
PALB2	TXA0242401	PALB2_11_1	AGGAAGTGCCAGGCAAATAGTAA	GGAGGCTGTCATTCAGAGTCATT	484	chr16	23634788	23635271
PALB2	TXA0377494	PALB2_12_1	GGTCAGTTTCCTCATTGGAAAGGT	GCTATAAGTAAAAGTGGCCAACTGC	457	chr16	23635168	23635624
PALB2	TXA0377495	PALB2_13_1	AGTTTTGGTTTTCATTTGCTGGT	AGTAGCAAAAATCCTGCTAGATCAC	487	chr16	23635513	23635999
PALB2	TXA0377496	PALB2_14_1	AAGGTGCTGACTACTACCGCTAT	GGCCCAGGAGGATTACCTATACA	453	chr16	23635760	23636212
PALB2	TXA0242415	PALB2_15_1	GTCCTCTTCTGCTGCTTCTTTCT	AACACCTTGAACACATTCCTCCT	473	chr16	23636085	23636557
PALB2	TXA0377497	PALB2_16_1	TCACACTGTGGGAAAAAGAACAA	TTATGGACCAGTGCTACTCCCTG	482	chr16	23637765	23638246
PALB2	TXA0242402	PALB2_17_1	GACACAAAGCCAGGCCTAAAAC	CAGAGTCAGTCGGTCAGTCTTTC	473	chr16	23641035	23641507
PALB2	TXA0242412	PALB2_2_1	AGTAGAGATCAGGATGCAGGGAA	TGGATACTTCAGAGCCTATCGGT	470	chr16	23607666	23608135
PALB2	TXA0377488	PALB2_3_1	GGCTGGGAGTCAAGTCTGATAAC	TGGTCACCTCCTAAGACATGCTA	470	chr16	23613722	23614191
PALB2	TXA0242407	PALB2_4_1	ACAACAGCAACACAAAACCACAA	GAGGTGCTTGCAGCATATCTAGG	453	chr16	23621230	23621682
PALB2	TXA0377489	PALB2_5_1	TGCCCAGCAGAGGTATTTCTAAC	TCCTCACATCACCCCATTTTTCC	487	chr16	23622682	23623168
PALB2	TXA0242413	PALB2_6_1	ACTTCAGTCAGGGATGTCATTCTA	CCTTGCATTAGGTAAATGCTCAGT	471	chr16	23623841	23624311
PALB2	TXA0377490	PALB2_7_1	AACCTCATCTCTGTTCTGCCTTG	TCATGATGTAAGTTTGATAGGCATTTT	470	chr16	23626120	23626589
PALB2	TXA0377491	PALB2_8_1	GCCCAGCTCCCTAACTTAGATTT	CATTTGGAGCTTTGCTGCTGTTA	479	chr16	23628926	23629404
PALB2	TXA0377492	PALB2_9_1	TCATGCTGTTTACATTCACTAAGGC	ACGGGCCTTTCTTCATCCATATT	499	chr16	23629570	23630068
PMS2	TXA0377406	PMS2_1_1	TGCTCCATCTGGTTTGAAAAGGT	TTCTCTGGGGGAAGGTTTTTCAG	456	chr7	5973232	5973687
PMS2	TXA0377415	PMS2_10_1	AACAAAAACAAAAAACTTACATGACCA	CCCTTCTAAGAACATGCTGGTTG	316	chr7	5991846	5992161
PMS2	TXA0242648	PMS2_11_1	CAGTTGAAACATCTGAAGCTGGG	TCCAGAAGGTTTGGTTCTTTGATG	476	chr7	5995348	5995823
PMS2	TXA0247085	PMS2_12_1	AGACACGAAACTATTAGCCTTAGAA	CCAGCTACTCACTCGACAGG	455	chr7	5997229	5997683
PMS2	TXA0242650	PMS2_13_1	GGGACAATGGAAACCCGCTATAA	CATTGGGAAGTGAGAGGACTGTG	452	chr7	5999041	5999492
PMS2	TXA0377416	PMS2_14_1	GCTCATGTGCATTAACCAATACTCT	CAGTTCAACCTGAAAAACGAAATCA	489	chr7	6002402	6002890
PMS2	TXA0302382	PMS2_15_1	TCTAAGGGGTCAAGTGAGTGGAT	ACTGATAGCATGGGTCCGTTTTT	462	chr7	6003651	6004112
PMS2	TXA0377417	PMS2_16_1	CGCCCAGCTGTTCTGCAAATTA	AGTGTTGAGTCATTTCCCACAGTTA	490	chr7	6005628	6006117
PMS2	TXA0242664	PMS2_17_1	CCGAACCCAACTCCTCACAG	GTCGACCTTTGACAGAGCCAATA	456	chr7	6008743	6009198
PMS2	TXA0377407	PMS2_2_1	GAGAACGCAGACGACACAGATG	GCCTCAGATGTTCATCCTAAGTAGC	429	chr7	5977412	5977840
PMS2	TXA0377408	PMS2_3_1	CACCCAGCCGCTATAGTTCTAAT	GAGAGTGTTTCGCTGTGTTGA	465	chr7	5978562	5979026
PMS2	TXA0377409	PMS2_4_1	CACCCCTCCTTCCTAGATCTCTT	CGGGATGGCTAGGGACTTTATTT	457	chr7	5982660	5983116
PMS2	TXA0377410	PMS2_5_1	CCACCACACCTAGCCTCAAAATA	AGCAAAGTGAAGGGGAACAGAAT	491	chr7	5986365	5986855
PMS2	TXA0377411	PMS2_6_1	TCATCTTCGGCTGCTTGATTTTC	AGTTTTGCCTCAGCCAACTAATC	300	chr7	5986777	5987076
PMS2	TXA0377412	PMS2_7_1	TCACAGCTACATCAACCTGAGAG	GACAGAAAAGGGGTATGCTGTCT	486	chr7	5986937	5987422
PMS2	TXA0377413	PMS2_8_1	GCCGCATACTCGCTGCT	TTCACATAAGCACGTCCTCTCAC	488	chr7	5987203	5987690
PMS2	TXA0377414	PMS2_9_1	AAAAGTTTACTTGGAAAAAATAAGGAAACAC	GCCAGTGTGGTGGCACTT	450	chr7	5989722	5990171
RAD51	TXA0377323	RAD51_1_1	TGGAAAGCACCTTGCTCCAG	CTTGATCCTGCGCGAGTTTACAG	480	chr15	40694576	40695055
RAD51	TXA0377332	RAD51_10_1	CCAGAATCTGACACAGGCTAGAA	ATCCACTTGAGCTACCACCTGAT	450	chr15	40729451	40729900
RAD51	TXA0377333	RAD51_11_1	CGCCCTTTACAGAACAGACTACT	TCCGAAAAGAAGAACTGATCCCA	475	chr15	40729535	40730009
RAD51	TXA0377334	RAD51_12_1	AATGGATTCTGCCAGGTTGGAAA	TGACTACTGACCTGTCTCCTGTT	470	chr15	40730886	40731355
RAD51	TXA0377324	RAD51_2_1	CGCCCCCGGCATAAAGT	GCCTGCGCCTCACACAC	468	chr15	40694979	40695446
RAD51	TXA0377325	RAD51_3_1	AGAATGGCCTTGGCTTTTCCTAA	AAACAGCACAGAGATTCCACCAT	499	chr15	40698640	40699138
RAD51	TXA0377326	RAD51_4_1	CCCAAGGATTTCAAGGGACAGTT	ACTATTCCCACTAATGCCTCCCT	313	chr15	40700934	40701246
RAD51	TXA0377327	RAD51_5_1	ACACAGTTTTATTGCCTTTACCCT	CCAATTAAGCAACCACTTCAGCA	464	chr15	40701727	40702190
RAD51	TXA0377328	RAD51_6_1	TCATGGAATCTCTGAATTAGATTATCCTTTTTT	ACCTGGCCTTCCTCTATCTCTTT	450	chr15	40705973	40706422
RAD51	TXA0377329	RAD51_7_1	TGTGAAAAATTATCGCTTGTTGGA	CCATCCTAACAGATGCTTGCAAAT	310	chr15	40708886	40709195
RAD51	TXA0377330	RAD51_8_1	TGGGCTATATTTCTAAGCAGTCCA	TTGGGACGTGGGGTTATAGAAGA	450	chr15	40718557	40719006
RAD51	TXA0377331	RAD51_9_1	ACTGTCAGTACCACTTCTTCCCT	ACATCTGAGGCACCGTTTAACAA	454	chr15	40728598	40729051
RAD51B	TXA0377335	RAD51B_1_1	AGAAAAAAGAAAAATTTCCAAACAGGG	TCTTAGTGACGATCCCGAGTCTT	467	chr14	67819546	67820012
RAD51B	TXA0377344	RAD51B_10_1	CAAAGTGGGAAGGGGAGTGAATA	ATGCCATAGGATCTGCAAAGAGG	472	chr14	68468095	68468566
RAD51B	TXA0377345	RAD51B_11_1	GCCCTTGAAAACAAACCTCTTGG	TGTGACAAGGCTGTTAGAGATCC	499	chr14	68470339	68470837
RAD51B	TXA0377346	RAD51B_12_1	CTTGCTTCTGTGGATGACCTCTT	CTTCCCTGCTAGGTCTGAAATCG	475	chr14	68477373	68477847
RAD51B	TXA0377347	RAD51B_13_1	CCAGTTCTCCCTATGGGCATTTT	TGATGCAGATTACTGTTGGGCTT	471	chr14	68496886	68497356
RAD51B	TXA0377348	RAD51B_14_1	TGAGCAGCTGTACCAAAGCAATA	TGAGGGAACAAGCTGAGCAATAA	453	chr14	68540055	68540507
RAD51B	TXA0377349	RAD51B_15_1	ACATTCCTATGCCATACCCCTTG	CATTGCCCCCTTTCTCATTCTTG	456	chr14	68594354	68594809
RAD51B	TXA0377350	RAD51B_16_1	GAATAACCAGCTCTCCCTCCTCC	AGCACTGCTGACCAGATGAAAAG	500	chr14	68602369	68602868
RAD51B	TXA0377351	RAD51B_17_1	ATCTCCCTAGTTGTGTAACCCT	CTGAAAGGGACAAGGAAGCAACT	468	chr14	68610888	68611355
RAD51B	TXA0377352	RAD51B_18_1	AGAGCCCCCTGGAAGTCATTATT	ACAGGCATATTTTGGGCGATTAC	457	chr14	68682601	68683057
RAD51B	TXA0377336	RAD51B_2_1	TTTTCTATGTGCCTGTTTGACGA	GCACCCAAGGAGGCTTGATATTT	475	chr14	67823316	67823790
RAD51B	TXA0377337	RAD51B_3_1	ATTGGATGCTGGTGCTATGTGAT	TGCATGTGCCTCATCCCTAAAAA	463	chr14	67825198	67825660
RAD51B	TXA0377338	RAD51B_4_1	AGGGAAAAGGATGGATTAGGGTTAAAA	GTTAACTCAATGAAACAGCAACCTA	471	chr14	67834967	67835437
RAD51B	TXA0377339	RAD51B_5_1	TCTCATCTGAACTACAAAATACAGTGG	ACCTATGTGTAAATGTTTCATGCTG	489	chr14	67864726	67865214
RAD51B	TXA0377340	RAD51B_6_1	GACTGCTAACCTCTGTTAGTGCT	TCAAGAAAGACTTCAACCAAAAGGC	474	chr14	67885681	67886154
RAD51B	TXA0377341	RAD51B_7_1	AGTTGCTTAGCCTTTGCAATACC	TCTCAGCAGATGAGCTAATTTAAGA	452	chr14	67886940	67887391
RAD51B	TXA0377342	RAD51B_8_1	TGGGTTTTGAATAACTGCTAGGC	AGGAAAGGTGGCCAAACCTAAAT	457	chr14	68291677	68292133
RAD51B	TXA0377343	RAD51B_9_1	CCCCTGCTGGTTTTTAGTCTCAT	TTTCCTGTGTGTGACTTGTCTCC	491	chr14	68411235	68411725
RAD51C	TXA0242828	RAD51C_1_1	GGGATTTTGGGGAATCAAAACGG	GCTCTTTCACGCTGTAAACATGG	480	chr17	58692449	58692928
RAD51C	TXA0377459	RAD51C_2_1	GTGTCCGGCCAAACTGAAAAAT	ACCCACCCTTAAAAGGAGAACAC	458	chr17	58694765	58695222
RAD51C	TXA0242831	RAD51C_3_1	CATTTCTGTTGCCTTGGGGAGTA	AGGCTGTGGCATTTCTCATTTTG	472	chr17	58696558	58697029
RAD51C	TXA0377460	RAD51C_4_1	ATTGCCAATACATCCAAACAGGT	GTGGTTTGATAGGAGCTATTCCACT	450	chr17	58703142	58703591
RAD51C	TXA0377461	RAD51C_5_1	AAGGGTTGGATTAAAGAAGAGGC	TGTCAGGCAAACGCTATTTTGAC	498	chr17	58709586	58710083
RAD51C	TXA0242826	RAD51C_6_1	CTGCCTGCCCCAGGTT	CACTGTGTCTGGCCACTCAATA	462	chr17	58720555	58721016
RAD51C	TXA0377462	RAD51C_7_1	TCTGGAGGTCAGAAATACGTTAGG	GTGTCACTTCATGGGTCACTGTAT	473	chr17	58723747	58724219
RAD51C	TXA0242827	RAD51C_8_1	ACATACGGGTAATTTGAAGGGTG	GCATGGAACACACTACCCCAAAA	480	chr17	58732306	58732785
RAD51C	TXA0377463	RAD51C_9_1	CGCCTGGCCCTAGAATAAAGTAG	GCCACATGAGATCAGCTTTCCAC	490	chr17	58734007	58734496
RAD51D	TXA0242908	RAD51D_1_1	GTTTCCCAAACAACAGCACAGG	TGGATCTGTAAGTCTGTTTCTGC	463	chr17	35100931	35101393
RAD51D	TXA0377464	RAD51D_2_1	CCCTTAGCTATTTATGGTGCAAAGC	TAGAGGCTGACAGGTTCATGAGT	496	chr17	35103093	35103588
RAD51D	TXA0377465	RAD51D_3_1	GCCCACAGAGATAGCACCTAGAA	CCAACTCTTTGCATGCCCTAAAC	457	chr17	35106324	35106780
RAD51D	TXA0242911	RAD51D_4_1	GTTTAGGGCATGCAAAGAGTTGG	CCCATTTGTGTTGCTGGAATCTG	462	chr17	35106758	35107219
RAD51D	TXA0377466	RAD51D_5_1	TTGCTGCCATACAGAGACATACC	AGAAGAAAACACCAGGAGAAGCC	496	chr17	35107101	35107596
RAD51D	TXA0377467	RAD51D_6_1	TGATTTAAACAGTAACATGCTCATTGG	GATCCATCAAGCACTGGCTAAGG	459	chr17	35116802	35117260
RAD51D	TXA0377468	RAD51D_7_1	GACTCAAGCATCAAAAGCAGAGC	CAAAAGTCCATCCCAAGCCAAAG	325	chr17	35118421	35118745
RAD51D	TXA0377469	RAD51D_8_1	GCTGGCTTGGGATGGACTTTTTA	CGGGCCTCGCACAACC	453	chr17	35119047	35119499
RAD51D	TXA0377470	RAD51D_9_1	GGCCTGCCCAGGTTGTG	GCAGGCGGTGGAGAGG	480	chr17	35119474	35119953
SLX4	TXA0377437	SLX4_1_1	CAGGTCCTCCCTGCAAATGG	TAAAGAGGCTCATGGTCTCAGGG	493	chr16	3582271	3582763
SLX4	TXA0377446	SLX4_10_1	CACTGTCCCATCTTCTCCCAG	GCGATGACTGTCGATGTTTCGT	479	chr16	3590861	3591339
SLX4	TXA0377447	SLX4_11_1	AAGGGCCATTCTCTTATCACACC	TCAGTAAACCCTCTGTGTTGCAT	489	chr16	3592411	3592899
SLX4	TXA0148292	SLX4_12_1	CTAACCTCAAGCGTGGGTCTTTA	GAGAGGAAAGGAGAATGCAGGTC	488	chr16	3594243	3594730
SLX4	TXA0377448	SLX4_13_1	CCCATGGAGTCACAGACAGAAAA	GTTTGCTTTGCATGAAGGTGTCC	482	chr16	3595358	3595839
SLX4	TXA0377449	SLX4_14_1	AGAAAAAATGAAAGCGCCCAGAG	GTTTTAGGTCCAGCCGTGCATAC	494	chr16	3595999	3596492
SLX4	TXA0148285	SLX4_15_1	TTCCTTCCTGGACTTTCCATCAC	TGGTGTCGCTTTTGTTTCTCTCT	450	chr16	3597271	3597720
SLX4	TXA0377450	SLX4_16_1	CGTGCTAGACAATTCCACTTCCT	CCCCAGTAACTTTTCTCTTTGGC	471	chr16	3597562	3598032
SLX4	TXA0377451	SLX4_17_1	GCGTCCAGCCCATAAAAAGC	ACTTTGCTGACAGATACCTAAGTG	498	chr16	3600886	3601383
SLX4	TXA0377452	SLX4_18_1	CTGTTGTCATGGTAAGGTGTGGA	GAGTGCTGATTAGTGCCCAGTC	477	chr16	3602017	3602493
SLX4	TXA0377453	SLX4_19_1	AAGCAGAGAGCCTATCCACAGAA	AAGCAACCAGTCCTCTTCACATT	489	chr16	3606358	3606846
SLX4	TXA0377438	SLX4_2_1	CTAGCATGTGGGGCAGGAAC	CTCCCAGACCTACAAGCCTTCA	473	chr16	3582888	3583360
SLX4	TXA0377454	SLX4_20_1	ATTTACGATCTGGCCCTTTCCAG	GCCTGAAAGCCTTAAAACTGGTC	496	chr16	3608368	3608863
SLX4	TXA0377455	SLX4_21_1	GGTCTTGGTAGCAGTTTGTTTGG	TGTGGACTTTAACAGAGGGAAGC	453	chr16	3608665	3609117
SLX4	TXA0377456	SLX4_22_1	AGGGTTCTTCTCTACTTCTCCAT	ACACTCTTTCAGTTGTGAACTTTATTT	490	chr16	3608966	3609455
SLX4	TXA0377457	SLX4_23_1	CCAGGCGTGGTAGCAGAT	TGACAGGTTTCTAGGTCCTTTTG	500	chr16	3609263	3609762
SLX4	TXA0377458	SLX4_24_1	AAAAGGGCTGCCAAAGACTCTAA	CGCAGAGGAAGACCGGAAG	459	chr16	3611247	3611705
SLX4	TXA0377439	SLX4_3_1	GCATCCATCCGGTTACCTCTG	GTCCTGAGATCCACCTGTTCCTC	459	chr16	3583081	3583539
SLX4	TXA0377440	SLX4_4_1	TACATGGAATATGGGGACCTGCT	ATCAGATGTGGGAAATCCGTGTC	453	chr16	3584480	3584932
SLX4	TXA0377441	SLX4_5_1	ACTGATCTTCCCACCCTCTTAGT	CTCCCATCAGGCCAACAGAAG	496	chr16	3588928	3589423
SLX4	TXA0377442	SLX4_6_1	CAATGGGAATTGGCGAGAGGG	GACCCAAATCAGCAGCCTCA	500	chr16	3589323	3589822
SLX4	TXA0377443	SLX4_7_1	AGAAAACTTCTGTGCGACTTCGT	CTCTTACTGGACTCGGATGAGGA	471	chr16	3589711	3590181
SLX4	TXA0377444	SLX4_8_1	GCTTTCTTTTCTTCCAGAGGATCAC	GGGCTGGAGGTTTCTCATCG	500	chr16	3590096	3590595
SLX4	TXA0377445	SLX4_9_1	CCCACTTGTGTGATGAGACCC	AGAAACAGTGGGACAAGGTGGA	470	chr16	3590479	3590948
