# Supplementary material for: Germline variants of homology‐directed repair or mismatch repair genes in cervical cancer
Source: Int J Cancer. 2024 Oct 23;156(4):700–10. doi: 10.1002/ijc.35221 (PMC11661519; doi:10.1002/ijc.35221)
Supplement: Supplementary file 3 — Table S3: Coverage information per sample. [file IJC-156-700-s003.xlsx]

## Sheet: Tabelle1
Supplementary Table S3: Coverage information per sample
Sample ID	Total number of sequenced reads	Total number of uniquely mapped non-duplicate reads	Total number of covered targeted bases	Median coverage	Min. coverage	Max. coverage	Mean coverage	1st_Quartile coverage	3rd_Quartile coverage	Percentage of targeted bases with coverage >=15	Percentage of targeted bases with coverage >=200
JUL012	119796	59475	1762786	87	0	3501	131	52	158	7.0%	1.1%
JUL047	92572	40822	1762786	90	0	2956	139.9	49	173	6.8%	0.6%
JUL054	84534	36271	1762786	79	0	3335	118.5	46	136	6.7%	0.4%
JUL056	297296	123241	1762786	287	0	8067	412.4	164	482	7.2%	3.6%
JUL064	98532	151808	131709	116	0	4548	163.5	72	191	7.2%	1.7%
JUL068	206741	295430	131599	238	0	7321	317.6	140	378	7.4%	4.4%
JUL089	243662	102151	1762786	229	0	8067	352.1	135	403	7.3%	2.7%
JUL109	35582	15773	1762786	31	0	1854	48.9	18	52	5.1%	0.1%
JUL149	46002	20134	1762786	45	0	1595	65.1	25	76	5.7%	0.1%
JUL175	168562	69147	1762786	182	0	2683	246	52	330	5.6%	1.9%
JUL178	201458	88759	1762786	203	0	8058	290.5	117	336	7.2%	2.4%
JUL192	28944	47696	130627	40	0	1022	52.7	24	64	6.5%	0.1%
JUL195	51414	81956	131502	65	0	1983	88.4	40	108	6.9%	0.4%
JUL208	129247	198526	131441	164	0	4548	214.8	98	264	7.3%	2.8%
JUL216	136306	61380	1762786	147	1	5025	212.9	83	250	7.0%	1.3%
JUL238	140704	61866	1762786	134	0	6223	200.4	77	229	7.1%	1.3%
JUL282	110930	49062	1762786	108	0	5390	160.1	61	182	7.0%	0.7%
JUL321	74475	113140	131390	92	0	2966	123.2	54	146	7.1%	0.9%
JUL325	32592	14982	1762786	30	1	1371	44.9	17	50	5.1%	0.1%
JUL337	44494	19064	1762786	41	0	1480	60	22	71	5.6%	0.1%
JUL338	56220	25539	1762786	51	1	2894	78.2	29	87	6.2%	0.2%
JUL368	129452	216098	131583	159	0	5874	215.8	92	255	7.3%	2.8%
JUL371	46636	72664	131367	58	0	1880	79.7	34	96	6.7%	0.3%
JUL385	34989	56960	130747	46	0	1277	62.7	28	76	6.6%	0.2%
JUL388	69521	107238	131401	85	0	2237	114.7	49	139	7.1%	0.9%
JUL395	120868	187022	131866	144	0	4658	196.7	83	235	7.3%	2.4%
JUL398	58081	85420	131208	66	0	3903	97.7	42	105	7.0%	0.4%
JUL415	135622	58321	1762786	130	0	5553	191.8	75	225	7.1%	1.1%
JUL418	126862	58614	1762786	135	1	4308	195.9	73	236	7.0%	1.3%
JUL420	81082	35089	1762786	78	0	3538	119.3	45	137	6.7%	0.3%
JUL429	118315	174158	131863	140	0	4129	186.5	79	221	7.2%	2.2%
ZB009	118994	55834	1762786	109	0	4068	156.3	65	182	7.1%	1.0%
ZB011	87174	37949	1762786	83	0	3127	118.9	47	141	6.8%	0.4%
ZB016	68060	29789	1762786	62	0	3976	94.7	35	102	6.5%	0.2%
ZB019	72546	30687	1762786	63	0	3543	97.4	33	108	6.5%	0.2%
ZB047	116006	55663	1762786	105	0	3420	147.8	60	175	7.0%	1.0%
ZB064	154967	247356	131565	191	1	5838	253.7	112	301	7.3%	3.5%
ZBM001	65510	28800	1762786	63	0	2112	90.2	36	106	6.4%	0.2%
ZBM008	49812	22686	1762786	47	0	2155	73.4	26	82	5.9%	0.2%
ZDD001	92616	40420	1762786	85	0	4082	130.8	47	151	6.8%	0.5%
ZDD002	87842	37835	1762786	81	0	4167	126.5	43	139	6.6%	0.4%
ZDD003	97806	44355	1762786	90	0	5306	138.7	54	148	6.9%	0.5%
ZDD005	53412	23815	1762786	48	0	2852	73.9	27	81	6.1%	0.2%
ZDD006	100078	43254	1762786	95	0	5099	144.6	50	161	6.7%	0.5%
ZDD008	106060	47987	1762786	108	0	4320	157.6	61	181	7.0%	0.7%
ZDD009	154990	67291	1762786	147	0	7306	221.9	82	246	7.1%	1.4%
ZDD010	186586	81319	1762786	190	1	8066	281.7	107	323	7.1%	2.0%
ZDD011	151702	66592	1762786	153	0	7447	234.1	80	268	7.0%	1.4%
ZDD012	134834	58975	1762786	133	0	6234	200.1	75	225	7.0%	1.1%
ZDD014	87584	38244	1762786	78	0	3921	121	45	133	6.8%	0.4%
ZDD017	101678	44478	1762786	100	0	4356	146.1	54	167	6.8%	0.6%
ZDD018	80924	34584	1762786	71	0	3622	109.7	40	120	6.7%	0.3%
ZDD019	78500	33862	1762786	69	0	3792	106.5	39	117	6.6%	0.3%
ZDD023	61516	27028	1762786	56	0	2786	85.9	32	97	6.2%	0.2%
ZDD025	144576	62721	1762786	139	1	8060	217.2	77	235	7.1%	1.2%
ZDD026	81510	35488	1762786	73	0	3562	110.5	39	123	6.7%	0.3%
ZDD028	97418	41793	1762786	84	0	4503	129.4	48	141	6.8%	0.5%
ZDD031	56488	25737	1762786	52	0	2786	79.4	30	86	6.2%	0.2%
ZDD033	58110	24810	1762786	52	0	2304	76.7	28	87	6.2%	0.2%
ZDD035	57760	24423	1762786	50	0	2442	77.2	28	87	6.0%	0.2%
ZDD036	44482	20521	1762786	40	0	2025	61.3	23	68	5.9%	0.1%
ZDD037	90834	39680	1762786	83	0	3478	125.6	47	143	6.8%	0.4%
ZDD038	57836	26058	1762786	53	0	2876	80.1	30	89	6.3%	0.2%
ZDD039	76272	34106	1762786	71	0	3312	107.7	40	120	6.6%	0.3%
ZDD041	59082	25434	1762786	52	0	2021	77.7	29	90	6.3%	0.2%
ZDD042	87546	38657	1762786	84	0	3520	123.9	47	143	6.7%	0.4%
ZDD043	65142	29010	1762786	61	0	3089	94.5	33	104	6.4%	0.2%
ZDD044	83262	36778	1762786	77	1	4085	117.9	43	131	6.7%	0.4%
ZDD045	50276	21442	1762786	43	0	2097	64.7	25	72	6.0%	0.2%
ZDD046	62016	27224	1762786	58	0	2448	84.5	32	95	6.4%	0.2%
ZDD048	42550	19832	1762786	38	0	2567	63.4	22	65	5.7%	0.1%
ZDD049	99446	43475	1762786	90	0	4583	138.5	52	156	6.9%	0.5%
ZDD050	81876	35797	1762786	73	0	3882	114.7	43	124	6.7%	0.3%
ZDD051	78960	34649	1762786	69	0	3991	107.9	38	118	6.6%	0.3%
ZDD052	105534	47565	1762786	99	0	6486	152.1	57	160	6.9%	0.6%
ZDD053	240704	100507	1762786	236	0	8058	345.5	125	400	7.2%	2.8%
ZDD055	108278	47351	1762786	103	0	4818	153.4	58	170	6.9%	0.7%
ZDD056	62104	26983	1762786	56	0	2652	85.2	31	94	6.3%	0.2%
ZDD057	59138	25882	1762786	49	0	3502	80.5	27	84	6.1%	0.2%
ZDD058	39976	17528	1762786	35	0	1965	53	19	58	5.3%	0.1%
ZDD059	53814	23173	1762786	49	0	2069	73.8	29	85	6.2%	0.2%
ZDD061	45338	19413	1762786	39	0	1979	60.6	21	68	5.6%	0.1%
ZDD062	141350	63226	1762786	133	0	7894	201.1	77	222	7.1%	1.2%
ZDD063	43318	18681	1762786	37	0	1640	57.4	21	65	5.6%	0.1%
ZDD064	69848	30221	1762786	67	0	2451	93.9	35	109	6.5%	0.3%
ZDD065	60850	28144	1762786	58	0	3364	90.2	33	96	6.3%	0.2%
ZDD068	86426	37222	1762786	79	1	3883	119.7	45	133	6.8%	0.4%
ZDD070	36582	16200	1762786	33	0	1337	49	18	57	5.4%	0.1%
ZDD071	12846	5555	1762786	9	0	826	37.1	1	57	1.6%	0.0%
ZDD077	70516	31224	1762786	64	0	3365	98.5	36	110	6.5%	0.3%
ZDD078	120128	51691	1762786	112	0	5278	169.3	63	188	6.9%	0.8%
ZE138	167750	74318	1762786	149	0	4228	203.2	87	247	7.1%	1.8%
ZE178	38992	18154	1762786	35	0	726	48.7	20	62	5.7%	0.1%
ZE208	112074	51714	1762786	109	1	3445	146.8	65	176	6.9%	0.8%
ZE225	139662	65930	1762786	134	0	3708	183.5	78	228	7.1%	1.5%
ZE226	180386	80065	1762786	165	0	5255	216.7	94	259	7.2%	2.0%
ZE230	208158	97332	1762786	211	0	5180	280.1	116	343	7.2%	2.9%
ZE231	243248	108622	1762786	240	1	7465	319.1	138	379	7.2%	3.3%
ZE232	223640	100930	1762786	218	0	5986	287.7	126	354	7.2%	2.9%
ZE235	72706	33498	1762786	68	0	1840	90.1	37	110	6.7%	0.3%
ZE237	114808	53965	1762786	113	0	3234	148.7	66	183	7.1%	0.9%
ZE241	231068	108913	1762786	235	1	7259	312.7	142	373	7.2%	3.3%
ZE257	148622	69802	1762786	147	0	3674	196.3	83	247	7.1%	1.7%
ZE264	123026	57364	1762786	116	1	3351	159.7	67	199	7.0%	1.1%
ZE292	81246	38098	1762786	78	0	1881	105.6	44	133	6.7%	0.4%
ZE300	170180	77199	1762786	160	0	4988	221.1	93	263	7.2%	1.9%
ZE302	97166	44313	1762786	91	0	2321	123.3	51	151	6.9%	0.6%
ZE306	191002	90819	1762786	184	0	4951	250.5	110	307	7.2%	2.6%
ZE330	70386	33778	1762786	67	1	1749	92.1	37	117	6.6%	0.3%
ZE332	70202	33039	1762786	65	0	1811	85.7	37	106	6.7%	0.2%
ZE359	98238	45843	1762786	92	0	2089	122	52	157	6.8%	0.7%
ZE365	62202	29426	1762786	56	0	1436	78.1	33	97	6.5%	0.2%
ZE371	86810	41251	1762786	86	0	2348	113	51	137	6.9%	0.5%
ZE372	93034	42990	1762786	87	0	2311	114	50	142	6.9%	0.5%
ZE386	157808	72929	1762786	146	0	5001	199.6	87	241	7.2%	1.7%
ZE449	73070	35023	1762786	70	0	1594	95.5	41	120	6.7%	0.3%
ZE459	67784	31318	1762786	62	1	1786	84.4	36	102	6.6%	0.2%
ZE466	85702	39610	1762786	80	0	2003	104.8	45	129	6.8%	0.4%
ZE486	131056	60923	1762786	120	0	3055	160.1	68	205	7.0%	1.2%
ZE511	154544	72165	1762786	153	0	4318	199.7	87	248	7.1%	1.7%
ZE519	172114	80413	1762786	169	0	4562	223.7	99	275	7.2%	2.2%
ZE520	142940	65773	1762786	130	0	3942	173.1	79	210	7.1%	1.4%
ZE538	118940	55881	1762786	114	0	3073	152.9	68	185	7.1%	1.0%
ZE590	72450	34055	1762786	67	0	1827	88.2	39	111	6.8%	0.3%
ZE625	181162	85976	1762786	181	0	4853	240.6	106	300	7.2%	2.4%
ZH001	98462	152422	131371	125	0	3953	169.4	73	201	7.2%	1.9%
ZH002	97518	42842	1762786	94	0	3587	135.6	53	160	6.9%	0.6%
ZH003	109984	49650	1762786	104	0	5198	155.8	61	171	6.8%	0.7%
ZH004	49740	22475	1762786	43	0	2393	68	23	76	5.9%	0.2%
ZH005	323860	136705	1762786	322	0	8069	470.2	171	535	7.3%	3.8%
ZH008	129840	57362	1762786	131	0	4806	187.7	74	213	7.0%	1.0%
ZH009	150508	67128	1762786	144	0	8024	216.5	82	234	7.1%	1.4%
ZH011	194275	293396	131991	231	0	8066	312.5	132	367	7.3%	4.3%
ZH014	102582	46547	1762786	95	0	5880	146.5	55	160	6.8%	0.5%
ZH015	84342	38562	1762786	84	1	5103	128.6	44	136	6.7%	0.3%
ZH019	43185	67124	130448	52	0	1626	71.1	28	84	6.5%	0.3%
ZH022	55508	24467	1762786	49	0	3559	82.5	28	84	6.1%	0.2%
ZH023	251456	105694	1762786	230	0	8065	344.9	128	399	7.2%	2.8%
ZH024	87596	36462	1762786	71	0	4241	116.7	41	122	6.6%	0.4%
ZH026	192764	86375	1762786	162	1	8055	237.8	90	267	7.1%	2.1%
ZH027	92755	145682	130743	95	0	4099	143.6	54	158	7.1%	1.3%
ZH030	117959	178428	130016	150	1	3960	197.4	89	236	7.2%	2.5%
ZH032	123778	57414	1762786	120	0	3871	161.2	68	197	7.0%	1.1%
ZH034	114694	51307	1762786	102	0	7974	162.2	59	166	6.9%	0.7%
ZH037	162400	73884	1762786	167	0	8068	250.9	90	273	7.1%	1.6%
ZH040	75820	34515	1762786	71	0	2116	92.7	40	114	6.7%	0.3%
ZH041	211278	94030	1762786	212	0	8069	308.6	122	343	7.2%	2.3%
ZH048	49444	78948	130620	64	0	1863	85.3	36	103	6.8%	0.4%
ZH049	140312	64093	1762786	120	0	4554	162.7	72	192	7.1%	1.2%
ZH050	90012	41850	1762786	89	0	2618	116.2	53	138	6.9%	0.5%
ZH053	93614	45165	1762786	90	0	2543	125.1	52	158	6.9%	0.6%
ZH054	36944	59552	129621	49	0	1303	67.1	27	83	6.5%	0.2%
ZH055	19289	32466	129505	27	0	727	37.3	15	45	5.4%	0.1%
ZH056	108486	50178	1762786	101	0	8061	164	54	174	6.8%	0.7%
ZH057	26679	44714	129667	37	0	1048	51.1	21	63	6.3%	0.1%
ZH062	113824	50188	1762786	108	0	4249	156.6	58	185	6.9%	0.8%
ZH064	80410	128276	130601	102	0	3224	140.2	61	165	7.1%	1.3%
ZH065	207074	97552	1762786	205	0	6397	276.6	123	327	7.2%	2.8%
ZH067	100130	47605	1762786	100	0	2537	132.9	60	165	6.9%	0.8%
ZH086	97808	151640	131457	117	0	3492	159.6	62	194	7.1%	1.7%
ZH094	98816	44261	1762786	91	0	6149	143.4	52	153	6.8%	0.5%
ZH096	26445	43354	129956	35	0	1001	47.7	20	57	6.0%	0.1%
ZH098	148682	67905	1762786	135	0	3925	180.3	80	216	7.1%	1.5%
ZH101	122109	188638	131316	154	0	4851	210.6	94	252	7.3%	2.6%
ZH102	56999	90000	131485	69	0	1799	94.5	38	114	6.9%	0.6%
ZH104	155872	70385	1762786	172	1	5824	231.9	97	270	7.1%	1.7%
ZH105	38075	62176	130883	52	0	1180	69.9	30	84	6.7%	0.2%
ZH106	25813	42440	130930	35	0	1130	48.3	21	57	6.1%	0.1%
ZH107	77924	37398	1762786	75	0	2105	101.6	44	125	6.8%	0.4%
ZH108	34382	15890	1762786	35	0	1100	49.8	20	59	5.4%	0.1%
ZH110	49500	21751	1762786	51	0	1610	68.3	29	80	6.1%	0.1%
ZH112	80666	34755	1762786	74	0	2612	105	39	126	6.7%	0.3%
ZH113	103138	45652	1762786	104	0	3846	149	57	178	6.9%	0.7%
ZH114	64908	29694	1762786	59	0	3002	87.8	34	97	6.5%	0.2%
ZH115	69398	30263	1762786	65	0	2131	94.5	36	112	6.5%	0.3%
ZH116	73522	32856	1762786	70	0	2789	102.6	39	122	6.7%	0.3%
ZH118	88124	40175	1762786	83	1	4880	125.1	47	136	6.7%	0.3%
ZH121	53544	23392	1762786	52	0	1960	74.6	29	88	6.1%	0.2%
ZH126	21956	9728	1762786	18	0	1065	29.3	10	32	3.3%	0.0%
ZH128	78472	35084	1762786	73	0	4690	111.9	40	119	6.6%	0.3%
ZH130	52476	23209	1762786	50	0	1666	71.4	26	85	6.1%	0.1%
ZH131	192582	87044	1762786	184	0	8066	273.2	104	296	7.2%	2.0%
ZH132	33654	54560	130571	47	0	1219	61.3	28	74	6.5%	0.2%
ZH135	93316	42261	1762786	87	0	5490	134.9	53	144	6.8%	0.4%
ZH141	103980	46961	1762786	97	0	5270	147.8	55	162	6.8%	0.6%
ZH143	79226	34141	1762786	72	0	2480	107.1	41	126	6.6%	0.3%
ZH144	47390	20317	1762786	43	0	1513	61.9	24	74	5.8%	0.1%
ZH145	68518	31026	1762786	63	0	3252	97	36	108	6.5%	0.2%
ZH149	64164	28947	1762786	59	0	3999	92.7	33	98	6.3%	0.2%
ZH150	29222	13129	1762786	24	0	1536	38.7	14	42	4.5%	0.1%
ZH151	26400	11828	1762786	22	0	1003	33.7	12	39	4.2%	0.1%
ZH152	85024	37243	1762786	83	0	3193	123.5	46	143	6.7%	0.4%
ZH153	40008	17874	1762786	37	0	2196	57.5	21	64	5.3%	0.1%
ZH155	69314	30262	1762786	67	0	2076	94.7	35	113	6.5%	0.2%
ZH156	242908	109223	1762786	254	0	8066	366.5	149	427	7.3%	3.0%
ZH157	99354	44663	1762786	100	0	3778	149.6	56	177	6.7%	0.6%
ZH159	184408	81747	1762786	179	1	8061	260.3	104	286	7.2%	1.9%
ZH160	46586	21510	1762786	43	0	2681	67.4	26	73	5.9%	0.1%
ZH161	112608	50168	1762786	118	0	3505	161.3	70	193	6.9%	0.8%
ZH164	378356	177328	1762786	379	0	8077	492.3	224	595	7.3%	5.2%
ZH165	207502	94007	1762786	193	0	5518	251.6	110	301	7.2%	2.7%
ZH166	110222	49818	1762786	103	0	6553	163.6	57	172	6.9%	0.7%
ZH168	103330	45722	1762786	107	0	3749	148.5	60	173	6.9%	0.6%
ZH176	118192	50826	1762786	110	0	4473	160.9	62	184	7.0%	0.8%
ZH177	46456	20790	1762786	61	0	3555	92	33	102	6.0%	0.1%
ZH185	168458	75546	1762786	159	0	8068	242.6	93	258	7.1%	1.6%
ZH186	67986	29846	1762786	66	0	2190	95.2	36	115	6.5%	0.2%
ZH187	80184	35522	1762786	80	0	1873	109.8	44	137	6.7%	0.4%
ZH189	107362	48027	1762786	102	1	5770	150.7	57	167	6.9%	0.6%
ZH190	39786	17987	1762786	38	0	1243	55.3	23	66	5.7%	0.1%
ZH191	132974	58951	1762786	123	0	8030	196.7	72	204	7.0%	0.9%
ZH195	84192	37332	1762786	82	0	3309	120.4	47	141	6.8%	0.4%
ZH196	88578	38128	1762786	86	0	2907	115.5	51	136	6.9%	0.4%
ZH197	76606	33822	1762786	78	0	2531	106.2	44	124	6.8%	0.3%
ZH198	111410	49297	1762786	100	1	6157	159.4	58	169	7.0%	0.6%
ZH199	73130	32740	1762786	75	0	2425	102.6	44	123	6.8%	0.3%
ZH207	120435	202872	130490	167	0	5333	214.4	96	252	7.2%	2.8%
ZH214	229414	105630	1762786	222	0	7188	294.8	127	353	7.2%	3.1%
ZH215	55946	24083	1762786	52	0	1756	74.6	27	89	6.0%	0.2%
ZH216	74588	33177	1762786	76	0	2296	103.4	43	122	6.7%	0.3%
ZH217	48688	22122	1762786	51	0	1757	73.2	28	89	6.0%	0.1%
ZH218	128824	58999	1762786	139	1	3313	189.7	85	232	7.1%	1.2%
ZH223	122358	55348	1762786	129	1	3392	171.2	78	209	7.0%	1.0%
ZH233	181262	84259	1762786	182	0	5730	241.1	103	296	7.2%	2.3%
ZH235	195446	89895	1762786	192	0	6977	256.1	111	297	7.2%	2.4%
ZH236	177882	80317	1762786	198	0	7911	276.6	113	325	7.2%	2.0%
ZH241	191850	87410	1762786	205	0	6468	277.4	126	334	7.2%	2.4%
ZH243	52302	82510	130067	69	0	2138	92.3	40	112	6.9%	0.5%
ZH245	108178	47031	1762786	108	0	3623	148.2	65	168	7.0%	0.7%
ZH246	164106	71480	1762786	169	0	5664	233.8	100	273	7.2%	1.8%
ZH248	67916	28678	1762786	60	0	3391	90.7	33	100	6.4%	0.2%
ZH250	100642	45072	1762786	104	0	3926	147.9	62	173	6.9%	0.6%
ZH254	146218	66902	1762786	137	0	4647	187.7	83	220	7.1%	1.4%
ZH256	168332	73674	1762786	158	0	8061	246.1	87	267	7.1%	1.5%
ZH259	107064	49106	1762786	118	0	2980	156.3	71	190	7.0%	0.8%
ZH260	57394	25543	1762786	59	0	1590	80.7	34	96	6.5%	0.2%
ZH263	106888	48479	1762786	109	0	2720	154.1	65	190	7.0%	0.8%
ZH264	68552	31377	1762786	72	0	2070	100.9	40	125	6.6%	0.3%
ZH265	71110	32115	1762786	71	0	1922	102	41	123	6.7%	0.3%
ZH266	41346	18158	1762786	37	0	1492	55.4	20	65	5.4%	0.1%
ZH271	88322	38935	1762786	89	0	1941	119.8	45	152	6.6%	0.5%
ZH282	74587	118284	129870	104	0	2739	135	63	162	7.1%	1.1%
ZH283	173708	83178	1762786	177	0	5265	235.7	108	286	7.2%	2.2%
ZH288	102314	48860	1762786	100	0	2504	132.9	59	163	7.0%	0.8%
ZH296	90446	41693	1762786	84	0	2438	111	49	135	6.9%	0.5%
ZH314	105226	47120	1762786	109	0	3249	150.4	63	182	6.9%	0.7%
ZH319	60584	97100	130898	83	0	1914	109	46	134	7.0%	0.8%
ZH320	120009	186638	130858	158	1	4370	209	95	251	7.2%	2.7%
ZH326	79238	36563	1762786	88	0	2311	122.5	50	150	6.7%	0.4%
ZH329	97594	46120	1762786	90	0	2430	125.5	53	159	6.9%	0.7%
ZH338	20220	32926	129565	27	1	1041	36.9	16	43	5.7%	0.1%
ZH340	38815	64580	130431	53	0	1340	71.1	32	85	6.7%	0.3%
ZH341	48562	76720	130381	64	0	1819	86.5	36	105	6.8%	0.4%
ZH344	106008	48032	1762786	115	0	3305	161.5	66	190	7.0%	0.8%
ZH345	225842	336426	131095	284	1	8064	366.6	160	434	7.3%	5.0%
ZH347	192074	86540	1762786	207	0	7143	284.8	118	335	7.2%	2.3%
ZH350	96374	43440	1762786	100	0	2999	138	59	164	6.9%	0.6%
ZH352	197534	87996	1762786	225	0	8063	312.8	128	364	7.2%	2.4%
ZH354	166568	76846	1762786	185	0	4213	243	110	303	7.1%	2.1%
ZH357	26502	43654	130545	36	0	837	49.2	20	62	6.1%	0.1%
ZH358	128454	58596	1762786	137	0	3849	191.8	78	234	7.0%	1.2%
ZH359	366884	169806	1762786	364	0	8075	481.1	213	576	7.3%	5.0%
ZH360	165700	74665	1762786	175	0	6338	248.2	104	283	7.1%	1.8%
ZH361	76048	34279	1762786	76	0	2515	107.3	45	126	6.8%	0.3%
ZH363	65840	101322	130765	83	0	3151	115	51	133	7.0%	0.7%
ZH365	203348	89213	1762786	215	0	8063	302.4	128	354	7.2%	2.4%
ZH366	330110	147950	1762786	367	0	8068	504.5	216	609	7.2%	4.5%
ZH368	138544	61686	1762786	134	0	5555	200.3	81	228	7.1%	1.3%
ZH374	187652	84488	1762786	203	0	7104	281.9	118	337	7.2%	2.3%
ZH375	61373	98662	130102	82	0	2491	108.4	51	125	7.1%	0.6%
ZH376	14735	24634	129579	20	0	732	28	11	32	4.6%	0.0%
ZH387	21360	34640	128804	29	0	838	39.6	17	48	5.7%	0.1%
ZH389	85144	39309	1762786	79	0	2069	101.2	45	125	6.9%	0.4%
ZH392	151108	231346	131524	202	0	5047	257.2	116	317	7.3%	3.7%
ZH393	37923	61118	130106	51	0	1421	68.6	30	81	6.8%	0.2%
ZH399	301746	141122	1762786	294	0	8077	389.2	164	479	7.3%	4.3%
ZH402	74920	35330	1762786	73	0	2217	96.4	43	114	6.7%	0.3%
ZH404	176938	80939	1762786	166	1	5839	218.1	98	261	7.1%	2.1%
ZH410	65802	103582	130129	89	0	2964	116.4	52	138	7.0%	0.8%
ZH413	324022	148592	1762786	321	1	8074	421.2	188	516	7.3%	4.5%
ZH427	78279	122282	131313	102	1	2889	134.5	62	161	7.1%	1.3%
ZH431	108308	51781	1762786	107	0	2945	144.1	62	176	7.0%	0.8%
ZH432	110524	51235	1762786	103	0	2960	141.8	62	171	7.0%	0.8%
ZH433	76375	120170	130756	100	0	2533	135	57	164	7.1%	1.2%
ZH436	42764	20381	1762786	40	0	1159	55.1	23	65	6.1%	0.1%
ZH438	125231	194616	130737	167	1	4119	212.6	97	256	7.3%	2.9%
ZH442	101482	161874	130368	133	0	3723	174.7	79	209	7.2%	2.0%
ZH443	43051	67530	130116	57	0	1555	77.4	33	94	6.6%	0.3%
ZH446	204904	94847	1762786	201	1	6455	266	120	314	7.2%	2.7%
ZH449	170554	79253	1762786	174	0	4990	231.6	97	279	7.2%	2.0%
ZH451	105126	48148	1762786	101	1	2539	134.1	58	164	6.9%	0.8%
ZH453	131474	59345	1762786	119	0	3271	155.4	70	191	7.0%	1.2%
ZH455	63290	101840	131217	84	0	2388	111.4	51	135	7.0%	0.8%
ZH456	189078	86887	1762786	182	0	4761	238.3	109	291	7.2%	2.4%
ZH459	107240	50065	1762786	103	0	2972	136.8	61	167	7.0%	0.7%
ZH461	45640	20722	1762786	38	0	1157	52.3	22	65	6.0%	0.1%
ZH464	138280	63939	1762786	131	0	3897	173	78	210	7.1%	1.3%
ZH465	48675	86416	129906	70	0	1954	91.1	40	111	6.9%	0.5%
ZH466	81264	124388	130336	108	0	2838	138.3	63	168	7.1%	1.3%
ZH467	127714	59145	1762786	117	0	3475	155.2	68	189	7.0%	1.1%
ZH476	247207	360458	130349	287	1	8077	401.8	174	482	7.3%	5.2%
ZH478	363650	160090	1762786	317	1	8077	415	185	493	7.3%	4.8%
ZH479	114842	53390	1762786	111	0	3360	147.5	66	176	7.0%	0.9%
ZH480	147537	220780	130946	188	0	6725	252.4	115	292	7.2%	3.4%
ZH481	165930	77043	1762786	165	0	5098	219	98	265	7.1%	1.9%
ZH482	228742	106800	1762786	217	1	7202	291	129	351	7.2%	3.2%
ZH494	93474	43835	1762786	90	0	2877	119.2	52	143	6.9%	0.5%
ZH495	174416	81201	1762786	170	0	6021	228.7	103	267	7.2%	2.1%
ZH529	52086	24110	1762786	47	0	2848	72.3	25	77	6.0%	0.2%
ZH563	147906	69908	1762786	147	0	4682	195.9	87	234	7.1%	1.6%
ZH565	184386	85404	1762786	173	0	5596	230.9	100	275	7.2%	2.3%
ZH574	193332	89622	1762786	195	0	5400	250.4	111	304	7.2%	2.5%
ZH584	215604	94438	1762786	228	1	8033	322.8	136	375	7.2%	2.8%
ZH586	193100	84917	1762786	203	0	6548	278.2	120	330	7.2%	2.3%
ZH590	205192	89071	1762786	211	0	8046	291.6	123	332	7.2%	2.3%
ZH594	384040	176556	1762786	384	0	8074	500.6	227	611	7.3%	5.1%
ZH596	226484	100095	1762786	239	0	8001	330	146	379	7.2%	2.9%
ZH598	183162	81704	1762786	200	0	7520	280.7	118	325	7.2%	2.1%
ZH599	171362	75976	1762786	187	0	5375	253.5	107	304	7.1%	1.9%
ZH600	254524	119107	1762786	251	1	7659	330.5	153	411	7.2%	3.8%
ZH601	281032	124775	1762786	319	0	8063	429.7	182	516	7.2%	3.9%
ZH606	165472	71904	1762786	174	0	7743	247.1	99	283	7.1%	1.6%
ZH608	258624	108657	1762786	273	0	8063	373.2	160	433	7.2%	3.2%
ZH611	204694	88729	1762786	213	0	7439	295.6	127	344	7.2%	2.5%
ZH614	147208	64257	1762786	165	1	5885	228.4	93	266	7.1%	1.4%
ZH617	198824	87804	1762786	218	1	7959	301.6	129	345	7.2%	2.3%
ZH621	174376	75534	1762786	166	0	7983	247.8	92	274	7.2%	1.8%
ZH622	161046	70742	1762786	156	1	8001	242.5	88	265	7.1%	1.6%
ZH623	241384	110545	1762786	232	0	7833	316.8	139	380	7.2%	3.3%
ZH624	181454	78562	1762786	177	0	8062	270.8	99	298	7.1%	1.7%
ZH638	119026	180748	131243	148	0	4021	196.2	84	237	7.2%	2.4%
ZH639	104963	156324	130866	128	0	4121	172.5	74	202	7.2%	1.9%
ZH659	141120	213016	131946	167	0	5326	227.8	95	275	7.3%	3.0%
ZH662	106499	167742	131519	137	0	3868	181.6	81	218	7.2%	2.2%
ZH664	103550	158956	130988	126	0	4214	174.4	72	208	7.2%	2.0%
ZH665	111996	194546	131219	150	0	5061	196.6	86	234	7.2%	2.5%
ZH666	95104	149924	130872	123	0	3311	161.9	72	197	7.2%	1.8%
ZH668	135142	203586	131531	168	0	4549	221.7	96	267	7.3%	2.9%
ZH669	75281	116550	130466	98	0	2747	130	56	154	7.1%	1.1%
ZH671	136136	200418	131340	162	0	5297	219	97	261	7.2%	2.8%
ZH672	138636	212024	131238	173	1	6013	234.3	100	271.8	7.2%	3.1%
ZH673	186985	274282	131586	212	0	7324	292.1	125	340	7.3%	4.0%
ZH674	125490	193630	130486	161	1	4712	212.8	95	253	7.3%	2.6%
ZH675	89788	136720	130787	113	1	3348	150.8	63	180	7.2%	1.5%
ZH676	113907	176822	131504	144	0	4418	193.8	86	231	7.2%	2.3%
ZH677	200570	294556	131029	239	0	7109	317.5	138	375	7.3%	4.4%
ZH690	101611	159410	131238	127	0	3700	172.7	74	205	7.2%	1.9%
ZH691	103392	161792	130781	130	0	4308	179.2	77	211	7.2%	2.0%
ZH695	129265	194032	130434	157	0	5290	216.3	97	258	7.2%	2.6%
ZHL005	133710	60137	1762786	146	0	2781	194.9	83	249	7.1%	1.3%
ZHL006	123718	52230	1762786	133	0	3257	179.4	77	220	7.0%	1.0%
ZHL007	77190	34096	1762786	80	0	2114	110.9	46	139	6.8%	0.3%
ZHL012	46560	20088	1762786	46	0	941	63.9	25	80	5.8%	0.1%
ZHL015	130256	56897	1762786	127	0	3034	175	74	219	7.1%	1.1%
ZHL017	207252	91426	1762786	232	1	5135	308.6	134	387	7.2%	2.7%
ZHL020	297178	131830	1762786	343	0	7624	448.7	195	551	7.3%	4.2%
ZHL022	131918	59372	1762786	138	0	2852	190.1	77	244	7.1%	1.3%
ZHL024	183720	79829	1762786	195	0	5537	255.4	114	309	7.2%	2.1%
ZHL026	142202	62478	1762786	146	0	5517	204.7	83	243	7.1%	1.3%
ZHL027	110140	49760	1762786	118	0	2621	157.6	71	198	7.1%	0.8%
ZHL029	137858	59174	1762786	141	0	4752	189.6	81	226	7.1%	1.1%
ZHL030	291792	124692	1762786	310	0	8066	408.4	176	489	7.3%	3.9%
ZHL032	204830	89880	1762786	221	0	6266	291.1	127	351	7.3%	2.5%
ZHL033	234372	99693	1762786	249	1	6259	326.3	151	405	7.3%	3.0%
ZHL034	158420	66748	1762786	160	0	4569	212.9	95	260	7.1%	1.5%
ZHL036	267594	118384	1762786	297	0	6956	385.4	168	479	7.3%	3.9%
ZHL037	121768	53593	1762786	131	0	2755	174.2	76	217	7.1%	1.1%
ZHL038	143936	64255	1762786	157	0	3383	210.1	95	261	7.1%	1.5%
ZHL039	155730	68162	1762786	163	0	3628	216.8	97	271	7.2%	1.7%
ZHL040	256090	111756	1762786	276	1	6341	370	169	455	7.3%	3.6%
ZHL041	117650	51991	1762786	120	0	4113	165	73	200	7.1%	0.9%
ZHL043	57460	25685	1762786	47	0	1866	66.7	25	78	6.2%	0.2%
ZHL044	410456	163445	1762786	431	0	8054	577.2	213	742	7.3%	4.6%
ZHL045	145258	63133	1762786	149	0	3410	199.4	83	248	7.2%	1.4%
ZHL047	142134	63247	1762786	146	0	3055	195	84	247	7.1%	1.5%
ZHL048	82688	35348	1762786	84	0	2114	110.8	49	139	6.8%	0.3%
ZHL051	225962	97651	1762786	245	0	6621	325	142	400	7.3%	2.9%
ZHL052	89172	39026	1762786	93	1	2602	126.1	53	155	6.9%	0.5%
ZHL053	134890	59242	1762786	150	0	3381	195.3	86	244	7.1%	1.3%
ZHL054	203830	92286	1762786	226	0	5830	303.7	135	374	7.2%	2.6%
ZHL055	164402	72009	1762786	175	0	4410	235.1	105	284	7.2%	1.8%
ZHL059	130968	56925	1762786	135	0	3978	180.3	79	219	7.1%	1.1%
ZHL060	89982	40273	1762786	83	0	4868	125.7	46	138	6.7%	0.4%
ZHL061	139446	61611	1762786	142	0	3847	193.4	89	237	7.2%	1.2%
ZHL063	242702	109771	1762786	273	0	8010	370.7	162	449	7.3%	3.4%
ZHL064	112682	50269	1762786	120	0	2987	160.8	72	195	7.0%	0.8%
ZHL069	91670	39788	1762786	94	0	2052	126.3	55	160	6.9%	2.0%
ZHL070	146532	63459	1762786	152	0	2940	208	91	260	7.1%	1.4%
ZHL072	184694	79555	1762786	210	0	4629	280.1	121	350	7.2%	2.2%
ZHL076	141540	62412	1762786	143	0	3224	200.8	87	257	7.1%	1.3%
ZHL078	161588	69441	1762786	170	0	3629	229.1	95	288	7.1%	1.7%
ZHL079	63052	28099	1762786	64	0	1405	89.6	38	114	6.7%	0.2%
ZHL080	157752	68947	1762786	171	0	3979	229.1	101	284	7.2%	1.7%
ZHL085	93572	41212	1762786	100	0	2119	134	57	172	6.9%	0.6%
ZHL086	243070	103137	1762786	262	0	6646	353.5	153	442	7.3%	3.1%
ZHL087	80086	34935	1762786	86	0	2041	116	51	144	6.8%	0.3%
ZHL088	101482	44537	1762786	113	0	2340	151.4	65	197	6.9%	0.7%
ZHL089	147160	68705	1762786	170	0	4139	226.7	104	276	7.1%	1.7%
ZHL091	79566	37843	1762786	88	0	1762	117.1	51	149	6.8%	0.4%
ZHL092	168406	78240	1762786	195	0	4394	258.1	115	326	7.2%	2.1%
ZHL093	89606	41153	1762786	96	0	2063	127.7	55	159	6.9%	0.5%
ZHL096	83778	40129	1762786	94	0	1713	123.9	54	157	6.9%	0.5%
ZHL097	82160	39425	1762786	94	1	1642	123.6	54	156	6.8%	0.5%
ZHL099	120364	56201	1762786	134	0	2806	174.8	78	216	7.0%	1.1%
ZHL100	180468	83266	1762786	205	0	4546	270.1	116	331	7.2%	2.4%
ZHL102	269298	126586	1762786	310	0	7348	400.1	183	506	7.2%	4.1%
ZHL103	123522	57512	1762786	136	0	2886	179.3	81	222	7.0%	1.2%
ZHL104	139226	64587	1762786	152	0	3142	204.2	90	257	7.0%	1.5%
ZHL105	182504	82427	1762786	204	0	4480	265.8	110	332	7.1%	2.2%
ZHL106	218326	104030	1762786	267	0	6006	344.4	155	418	7.2%	3.2%
ZHL108	48100	21817	1762786	47	0	2173	70.5	26	79	5.9%	0.1%
ZHL110	116586	56703	1762786	131	0	3145	177.6	77	220	7.1%	1.1%
ZHL111	94524	45647	1762786	108	0	2688	145.1	65	180	6.9%	0.7%
ZHL112	117008	54000	1762786	130	1	3252	173.6	78	216	7.1%	1.0%
ZHL113	189114	88051	1762786	214	0	5394	289.5	122	360	7.2%	2.6%
ZHL114	261816	118937	1762786	316	0	7997	413.8	186	503	7.2%	3.8%
ZHL115	265432	121893	1762786	316	1	7758	403.5	184	486	7.2%	4.0%
ZHL117	111896	53137	1762786	131	1	2739	176.6	78	218	7.0%	1.0%
ZHL118	214206	101824	1762786	247	0	5443	321	143.2	406	7.2%	3.2%
ZHL119	115082	54533	1762786	131	0	2985	174.3	82	213	7.1%	1.0%
ZHL120	135156	61930	1762786	147	0	3629	196.2	87	239	7.1%	1.3%
ZHL122	242098	113189	1762786	284	1	6577	369.2	169	452	7.2%	3.7%
ZHL124	106058	50572	1762786	120	0	2277	156.8	71	198	7.0%	0.9%
ZHL125	196366	93123	1762786	224	0	4957	295.5	133	371	7.2%	2.8%
ZHL126	105578	48794	1762786	112	0	3219	154.8	68	185	7.0%	0.7%
ZHL127	95954	43868	1762786	102	0	2599	138	63	168	6.9%	0.6%
ZHL128	168936	77581	1762786	185	0	4299	235.2	103	292	7.1%	2.1%
ZHL132	87284	40986	1762786	96	0	1910	125.6	55	160	6.8%	0.5%
ZHL133	104016	49336	1762786	110	0	5484	159.8	64	186	7.0%	0.8%
ZHL142	98048	45290	1762786	103	0	2142	141.9	60	181	7.0%	0.7%
ZHL144	89930	41497	1762786	94	0	2346	124.9	55	151	7.0%	0.5%
ZJ002	42044	19640	1762786	35	0	1806	52.4	22	59.2	5.9%	0.1%
ZJ005	93262	43233	1762786	83	0	3977	117.4	48	133	6.9%	0.5%
ZJ007	43086	20544	1762786	38	0	1927	55.3	23	61	6.0%	0.1%
ZJ008	105692	46286	1762786	81	0	3580	115.1	47	127	6.9%	0.6%
ZJ009	72540	33292	1762786	63	0	3199	92.2	37	103	6.7%	0.2%
ZJ013	89360	41415	1762786	74	0	3333	110.8	46	125	6.9%	0.4%
ZJ014	69694	32134	1762786	61	0	2684	87.7	36	101	6.6%	0.2%
ZJ015	68732	31653	1762786	64	0	1904	85.6	39	103	6.7%	0.2%
ZJ016	73480	33365	1762786	60	0	3000	88.3	36	99	6.7%	0.2%
ZJ017	76620	35514	1762786	68	0	3179	97.1	41	107	6.8%	0.3%
ZJ018	95174	44328	1762786	108	0	3716	143.8	64	171	7.0%	0.6%
ZJ019	78340	36687	1762786	74	0	2267	98.4	45	117	6.9%	0.3%
ZJ020	55198	25985	1762786	50	0	1989	69.1	28	80	6.5%	0.2%
ZJ021	78596	36432	1762786	70	0	3090	99.2	41	112	6.8%	0.3%
ZJ022	50784	23316	1762786	53	0	2086	73.1	32	82	6.3%	0.2%
ZJ023	101980	46987	1762786	90	0	4441	131.2	52	151	6.9%	0.6%
ZJ024	140496	64051	1762786	149	0	5395	203.2	90	240	7.1%	1.3%
ZJ025	110162	50862	1762786	102	0	4252	141.2	60	162	7.0%	0.7%
ZJ026	63956	29204	1762786	66	0	2591	90.4	40	102	6.7%	0.2%
ZJ027	63468	29650	1762786	55	0	2952	81.4	34	90	6.5%	0.2%
ZJ028	79722	37049	1762786	74	0	3315	104.5	44	120	6.9%	0.3%
ZJ029	67978	30533	1762786	70	0	2844	97.2	44	110	6.8%	0.2%
ZJ030	119562	56694	1762786	117	0	4211	157.9	72	185	7.1%	0.9%
ZJ034	74257	118100	130882	88	0	3184	123.3	50	143	7.1%	0.9%
ZJ035	74400	34921	1762786	66	0	3342	95.9	40	107	6.8%	0.2%
ZJ040	97760	45211	1762786	94	0	2930	124.4	55	148	6.9%	0.6%
ZJ042	49932	23210	1762786	43	0	1977	64.1	26	72	6.3%	0.1%
ZJ043	67880	31418	1762786	58	0	3059	85.2	32	94	6.7%	0.2%
ZJ044	70828	32778	1762786	75	0	2884	103.2	46	121	6.8%	0.2%
ZJ045	43544	20049	1762786	37	0	1710	53.1	22	60	6.1%	0.1%
ZJ052	84645	130720	130568	105	1	3211	139.8	59	165	7.2%	1.3%
ZJ066	110276	49367	1762786	92	0	4278	133.2	54	150	7.0%	0.6%
ZJ069	56226	24913	1762786	47	0	2352	69.8	27	79	6.2%	0.2%
ZJ071	74714	32710	1762786	78	1	2990	107	48	122	6.8%	0.2%
ZJ078	78944	36063	1762786	69	0	3462	100.6	40	114	6.7%	0.3%
ZJ083	121690	57336	1762786	133	0	4500	179.8	81	211	7.1%	1.0%
ZJ084	54504	23702	1762786	43	0	2591	66.8	23	75	6.0%	0.2%
ZJ086	77578	33054	1762786	55	0	2937	79.6	31	90	6.6%	0.2%
ZJ087	85512	37999	1762786	69	0	3649	105.1	42	118	6.8%	0.3%
ZJ088	125480	58687	1762786	143	0	4648	193.3	86	221	7.1%	1.1%
ZJ089	77344	35234	1762786	67	0	3110	98	39	112	6.8%	0.3%
ZJ092	90412	41773	1762786	97	0	3519	131.2	57	156	6.8%	0.4%
ZJ094	80988	37572	1762786	69	0	3248	102.6	40	115	6.8%	0.4%
ZJ095	84072	38388	1762786	70	0	3545	102.1	40	117	6.8%	0.3%
ZJ097	68291	111284	129862	91	0	3008	123	57	145	7.0%	0.9%
ZJ098	89576	40975	1762786	76	0	3844	112	45	125	6.9%	0.4%
ZJ100	100374	45667	1762786	86	0	4004	125.4	51	137	7.0%	0.5%
ZJ101	107792	50036	1762786	100	0	3299	136.2	62	158	7.1%	0.7%
ZJ102	87208	40108	1762786	74	0	3620	108.1	42	122	6.9%	0.4%
ZJ104	117470	53534	1762786	122	0	3991	169.1	76	200	7.0%	0.9%
ZJ105	100682	45989	1762786	84	1	3788	121.3	49	142	7.0%	0.6%
ZJ106	120392	54894	1762786	127	0	5166	176.3	76	205	7.1%	0.9%
ZJ107	98464	45964	1762786	95	0	3356	125.8	55	148	6.9%	0.6%
ZJ108	77304	35530	1762786	74	0	2964	103.6	44	121	6.9%	0.3%
ZJ109	77072	35170	1762786	65	0	2998	94	37	108	6.7%	0.3%
ZJ110	124910	57727	1762786	111	0	5110	160.2	65	186	7.1%	1.0%
ZJ111	76352	35408	1762786	66	1	3340	97	38	111	6.7%	0.3%
ZJ113	124730	56258	1762786	105	0	4785	151	62	176	7.1%	0.9%
ZJ114	83838	38021	1762786	74	0	3526	107.4	44	121	6.9%	0.3%
ZJ117	122576	54496	1762786	103	1	4833	150.7	58	174	7.0%	0.9%
ZJ118	86988	40087	1762786	77	0	3592	111.5	42	127	6.8%	0.4%
ZJ120	56369	88882	130298	69	0	2288	96.6	39	113	7.0%	0.5%
ZJ122	125994	58093	1762786	116	0	4938	162.9	66	191	7.1%	1.0%
ZJ123	101108	47046	1762786	88	0	4439	129.3	51	148	7.0%	0.6%
ZJ125	98630	151278	131515	116	0	4267	161.6	63	191	7.2%	1.7%
ZJ126	142966	64948	1762786	126	0	5272	178.5	71	206	7.1%	1.4%
ZJ127	99913	153378	130752	116	0	4273	163.5	66	194	7.2%	1.7%
ZJ128	71142	33363	1762786	77	0	2974	105.7	47	119	6.7%	0.3%
ZJ129	103544	47469	1762786	109	0	4340	149.4	66	173	7.0%	0.6%
ZJ130	84302	39103	1762786	72	1	3600	105.2	42	117	6.9%	0.4%
ZJ131	90497	143856	130167	121	1	3817	160.6	73	192	7.2%	1.6%
ZJ132	146288	56015	1762786	90	0	4070	128.2	50	148	6.9%	1.0%
ZJ133	107734	49947	1762786	105	0	3012	138.5	63	168	7.0%	0.7%
ZJ135	112536	175058	130673	152	0	4445	194.8	86	233	7.2%	2.4%
ZJ136	118118	54395	1762786	127	0	4298	168.6	76	196	7.1%	0.9%
ZJ137	58370	91964	130798	75	0	2356	101.6	45	122	7.0%	0.6%
ZJ138	90642	41326	1762786	92	0	3258	126.6	56	147	6.9%	0.5%
ZJ139	81914	37644	1762786	70	0	3268	104.1	42	119	6.8%	0.4%
ZJ141	48697	79124	131021	59	0	1943	83.9	34	98	6.8%	0.4%
ZJ147	112366	50912	1762786	96	1	4756	139.2	54	159	6.9%	0.7%
ZJ149	110932	176426	131232	150	0	4394	193.3	89	230	7.2%	2.4%
ZJ150	44801	71560	130469	60	0	1879	79.4	35	93	6.8%	0.3%
ZJ152	97800	45120	1762786	96	0	3708	132.5	56	153	7.0%	0.5%
ZJ159	59980	27519	1762786	50	0	2857	75.7	29	82	6.4%	0.2%
ZJ162	132568	62626	1762786	150	0	4879	200.8	90	237	7.1%	1.3%
ZJ163	107522	45856	1762786	87	0	4080	130.5	42	150	6.7%	0.7%
ZJ167	78396	35363	1762786	83	0	3273	112.4	47	130	6.8%	0.3%
ZJ168	168450	76761	1762786	191	1	4634	246.4	116	299	7.1%	2.0%
ZJ172	68796	32028	1762786	61	0	2832	87	34	97	6.6%	0.2%
ZJ173	113223	172476	131309	128	0	4799	182.3	72	210	7.3%	2.0%
ZJ174	108147	170158	130629	141	1	4300	187.1	84	222	7.2%	2.3%
ZJ175	86718	40027	1762786	74	0	3711	107.2	42	120.2	7.0%	0.4%
ZJ176	87966	137158	130765	105	1	3921	147.5	61	172	7.1%	1.4%
ZJ177	91910	41682	1762786	97	0	3621	131.3	58	156	6.9%	0.5%
ZJ178	113567	190096	130196	150	0	4492	196.9	89	237	7.2%	2.5%
ZJ180	105299	161290	130790	137	0	4021	182	83	220	7.2%	2.2%
ZJ181	74504	33966	1762786	62	0	2667	88.9	35	104	6.7%	0.3%
ZJ183	155130	70202	1762786	149	0	4420	197.3	83	238	7.1%	1.7%
ZJ184	76024	34985	1762786	78	0	2780	107.5	48	128	6.9%	0.3%
ZJ186	79750	35580	1762786	64	0	3274	97.4	37	107	6.8%	0.3%
ZJ187	168854	77799	1762786	175	0	6221	243.1	110	285	7.2%	2.0%
ZJ188	129762	59340	1762786	139	1	4937	193	84	223	7.1%	1.0%
ZJ191	125193	195602	131284	162	0	5282	213.3	94	254	7.2%	2.8%
ZJ192	136924	62212	1762786	143	0	4989	195.1	90	230	7.1%	1.2%
ZJ195	72920	33221	1762786	78	0	2386	102.7	44	122	6.8%	0.3%
ZJ196	103996	48248	1762786	112	0	3620	153.4	72	181	7.0%	0.7%
ZJ197	86875	133000	130269	112	1	3259	149.3	69	179	7.1%	1.5%
ZJ198	163716	242686	131854	208	0	5544	268.9	121	325	7.3%	3.8%
ZJ199	87094	40301	1762786	94	0	3329	129.3	56	151	6.9%	0.4%
ZJ200	109406	50473	1762786	115	0	4043	158.3	69	182	7.0%	0.7%
ZJ201	107354	50394	1762786	113	0	4035	158.2	72	182	7.0%	0.7%
ZJ202	66118	31061	1762786	69	0	2764	94.7	42	108	6.7%	0.2%
ZJ203	66388	30417	1762786	55	0	2698	80.7	32	90	6.5%	0.2%
ZJ204	73292	34007	1762786	64	0	2856	92.6	38	106	6.8%	0.2%
ZJ205	62436	29030	1762786	53	0	2502	77.7	32	89	6.5%	0.2%
ZJ206	123562	57958	1762786	118	0	3562	154.8	71	187	7.1%	1.0%
ZJ207	113829	175100	130316	146	0	4425	194.6	87	229	7.2%	2.4%
ZJ208	131990	61754	1762786	130	0	3285	167.7	76	207	7.1%	1.3%
ZJ209	46226	74816	130397	62	0	1950	83.4	36	99	6.9%	0.4%
ZJ210	66788	31790	1762786	73	0	2232	97.6	44	116	6.8%	0.2%
ZJ212	98902	45298	1762786	102	0	3588	140.4	63	160	7.0%	0.6%
ZJ213	29884	56600	129407	37	0	1567	51.6	21	61	6.1%	0.1%
ZJ214	191924	84975	1762786	161	0	7052	225.9	98	260	7.2%	2.2%
ZJ216	88538	40871	1762786	92	0	3200	126.7	55	146	6.9%	0.4%
ZJ219	74960	35007	1762786	83	0	2779	114.3	51	134	6.8%	0.3%
ZJ220	89150	41802	1762786	97	0	3330	129.9	56	154	6.9%	0.5%
ZJ221	108858	49697	1762786	94	0	4251	136.6	54	158	7.1%	0.7%
ZJ222	105074	47911	1762786	93	0	4479	135.6	51	156	6.9%	0.6%
ZJ223	137513	219740	131701	167	0	6220	230.3	98	267	7.3%	2.9%
ZJ224	104266	48684	1762786	92	0	4153	131	52	151	6.9%	0.6%
ZJ225	81310	37525	1762786	87	0	3107	120	52	141	6.8%	0.3%
ZJ226	86138	39709	1762786	75	0	3534	109.3	45	125	6.9%	0.4%
ZJ227	89340	41708	1762786	96	0	3522	132.4	59	153	7.0%	0.5%
ZJ228	67482	31858	1762786	72	0	2376	99.9	45	118	6.7%	0.2%
ZJ229	73652	33847	1762786	63	0	3377	93.3	37	106	6.7%	0.2%
ZJ230	67410	31399	1762786	60	0	2902	86	34	98	6.6%	0.2%
ZJ231	85923	134802	131090	112	0	3637	151.2	69	178	7.2%	1.5%
ZJ232	108127	171226	131059	142	1	4743	188.9	86	227	7.2%	2.3%
ZJ233	123976	56657	1762786	127	0	4349	176.4	79	206	7.1%	1.0%
ZJ234	53148	24380	1762786	47	1	2214	66.6	26	74	6.3%	0.1%
ZJ235	101258	44586	1762786	86	0	3762	125.4	48	140	6.9%	0.5%
ZJ236	89836	42297	1762786	99	0	2995	131	61	155	7.0%	0.5%
ZJ237	22756	10807	1762786	23	0	932	32	13	37	4.2%	0.0%
ZJ239	99839	154794	130602	134	1	4173	173.6	81	204	7.2%	1.9%
ZJ240	79441	126994	131156	98	0	3433	135.5	57	160	7.1%	1.2%
ZJ241	152028	70113	1762786	161	0	5360	217.3	98	249	7.2%	1.5%
ZJ244	96022	44993	1762786	99	0	3677	137.7	61	158	7.0%	0.6%
ZJ246	105460	48984	1762786	114	0	4039	157.3	70	186	7.0%	0.7%
ZJ247	84966	133478	131550	105	0	3775	144.8	59	168	7.2%	1.4%
ZJ248	96118	45162	1762786	102	0	3858	139.7	61	163	7.0%	0.6%
ZJ249	126221	194208	130745	166	0	4812	215.2	99	257	7.2%	2.8%
ZJ250	129878	61689	1762786	120	1	5246	171.7	69	194	7.1%	1.1%
ZJ251	181184	84152	1762786	202	0	5492	267.9	126	321	7.2%	2.3%
ZJ252	180198	83831	1762786	203	0	5598	272.6	127	328	7.2%	2.3%
ZJ253	49800	23365	1762786	50	0	1898	71.2	32	82	6.4%	0.1%
ZJ254	79176	36673	1762786	82	0	2708	109.4	51	130	6.9%	0.3%
ZJ255	138302	209280	130618	185	0	5307	238.7	112	288	7.2%	3.2%
ZJ256	109956	51143	1762786	113	0	4611	154.7	69	174	7.1%	0.7%
ZJ257	227186	104334	1762786	269	0	7034	348.9	161	415	7.3%	3.2%
ZJ258	94166	39972	1762786	69	0	3056	95.3	39	111	6.7%	0.4%
ZJ259	106964	49114	1762786	112	0	3879	151.4	69	177	7.1%	0.7%
ZJ260	95102	44867	1762786	105	0	3330	135.8	62	161	7.0%	0.5%
ZJ263	86004	40488	1762786	95	0	3153	127.8	58	150	7.0%	0.4%
ZJ264	89436	41573	1762786	93	0	3126	127.2	56	147	7.0%	0.4%
ZJ266	87689	137912	130604	116	0	3629	155.7	72	183	7.2%	1.6%
ZJ267	116235	186018	131390	141	0	5063	194.9	79	228	7.2%	2.3%
ZJ268	159628	237826	131818	199	0	5813	264.9	121	315	7.3%	3.7%
ZJ269	62280	28564	1762786	64	0	2444	89.4	40	101	6.7%	0.2%
ZJ271	87576	137412	131394	103	0	3672	146.6	62	170	7.1%	1.4%
ZJ272	130020	59026	1762786	113	0	4802	154.8	69	178	7.1%	1.0%
ZJ273	54328	24830	1762786	55	0	2017	75.9	34	90	6.5%	0.2%
ZJ274	78440	36758	1762786	80	0	2796	109	48	128	6.9%	0.3%
ZJ276	85804	39830	1762786	92	0	3349	124.2	57	142	6.9%	0.4%
ZJ277	84289	132514	131142	101	0	3532	142.2	61	164	7.1%	1.3%
ZJ278	124799	194522	130933	169	0	5114	218.1	103	263	7.2%	2.8%
ZJ279	80450	36903	1762786	79	0	3002	112.1	48	129	6.9%	0.3%
ZJ280	158022	71478	1762786	168	0	5472	225.8	99	263	7.1%	1.7%
ZJ282	75634	35245	1762786	82	0	3229	109.4	49	128	6.9%	0.3%
ZJ284	81906	38241	1762786	74	0	2890	102.4	45	118	6.8%	0.3%
ZJ286	90819	142022	131118	109	1	4093	152.6	62	178	7.2%	1.5%
ZJ287	107752	49078	1762786	112	0	4047	152.4	70	178	7.1%	0.7%
ZJ288	75452	35261	1762786	80	0	2851	108.8	50	126	6.9%	0.3%
ZJ290	164752	68037	1762786	115	0	5375	161.9	67	186	7.0%	1.3%
ZJ291	103618	48744	1762786	115	0	3527	153.2	68	179	7.0%	0.7%
ZJ292	146784	67688	1762786	160	0	5626	222.9	100	255	7.2%	1.4%
ZJ294	132360	62016	1762786	120	0	5279	169.8	73	196	7.1%	1.1%
ZJ297	68114	31299	1762786	67	0	2605	93.1	41	106	6.8%	0.2%
ZJ298	77320	35498	1762786	79	1	2732	109.2	51	123	6.9%	0.3%
ZJ300	117844	54325	1762786	106	0	4104	151.4	63	174	7.0%	0.8%
ZJ301	76985	122990	130407	102	0	3311	136.8	62	162	7.1%	1.2%
ZJ302	127904	58898	1762786	133	0	4628	182.2	83	212	7.1%	1.1%
ZJ303	108602	50100	1762786	114	0	4300	157	68	180	7.0%	0.7%
ZJ304	76514	35902	1762786	83	0	2788	111.2	50	130	6.9%	0.3%
ZJ305	69972	32252	1762786	75	0	2591	100.1	45	115	6.8%	0.2%
ZJ306	76142	35066	1762786	81	0	2889	110.4	50	128	6.8%	0.3%
ZJ307	113436	173956	131013	149	0	4458	197.4	91	236	7.2%	2.5%
ZJ308	99763	155790	130826	135	0	3843	177	82	212	7.2%	2.0%
ZJ309	111886	51980	1762786	120	0	4456	163.2	72	190	7.1%	0.8%
ZJ311	76026	119994	131976	91	0	3224	129.3	55	152	7.1%	1.1%
ZJ312	61924	98818	130995	78	0	2658	108.6	45	129	7.0%	0.7%
ZJ313	95513	151216	131152	114	0	3959	160.8	65	188	7.2%	1.6%
ZJ314	224056	103421	1762786	253	0	6398	335.7	160	403	7.2%	3.2%
ZJ315	86702	40823	1762786	80	0	3321	111.8	46	127	6.9%	0.4%
ZJ316	108469	164866	131062	124	1	4368	176.6	73	204	7.2%	1.9%
ZJ318	156986	74013	1762786	180	0	5756	241.4	108	281	7.2%	1.8%
ZJ319	89668	145538	130700	111	0	4195	154.7	64	178	7.2%	1.5%
ZJ321	103658	47399	1762786	115	0	4235	158	68	183	6.9%	0.6%
ZJ322	106534	50170	1762786	113	0	3980	160.9	75	186	7.1%	0.7%
ZJ323	99309	157756	131019	122	0	4112	168.7	71	197	7.2%	1.8%
ZJ327	80311	132100	131080	97	0	3727	136.1	55	161	7.1%	1.2%
ZJ328	139342	214538	130989	158	0	5290	219.5	84	262	7.3%	2.8%
ZJ329	102923	165510	130728	123	0	4246	171.2	69	205	7.2%	1.9%
ZJ330	76072	126954	130201	94	1	3273	130.1	51	154	7.1%	1.1%
ZJ331	73667	115788	130533	88	0	3449	124.2	49	144	7.1%	0.9%
ZJ332	66526	30551	1762786	69	0	2871	97.7	41	110.2	6.7%	0.2%
ZJ334	87036	135204	130951	104	0	3386	146.8	62	174	7.2%	1.4%
ZJ336	105707	168598	130434	132	0	5304	186	78	215	7.2%	2.1%
ZJ337	80010	127606	130704	99	0	3638	138.5	55	162	7.2%	1.3%
ZJ339	89844	141350	131197	106	1	4032	151.4	61	174	7.2%	1.4%
ZJ340	92594	143822	131670	113	0	4297	155.9	64	182	7.2%	1.5%
ZJ341	109238	168672	131097	146	0	4200	189.7	86	230	7.2%	2.4%
ZJ342	98995	156150	130029	122	1	4483	168.5	68	198	7.2%	1.8%
ZJ343	92078	144680	131283	113	0	3788	156.2	65	184	7.2%	1.6%
ZJ345	89208	140640	131431	110	0	4098	151.9	65	174	7.2%	1.4%
ZJ346	92018	43512	1762786	83	0	3750	118.4	51	137	7.0%	0.5%
ZJ348	94878	44215	1762786	99	0	3363	137.2	62	160	7.0%	0.5%
ZJ349	77931	123440	131284	96	0	3231	134.5	54	158	7.1%	1.2%
ZJ350	89249	140564	131295	108	0	3624	150.4	61	182	7.2%	1.6%
ZJ352	110545	171590	131530	131	0	4596	182.6	77	216	7.3%	2.1%
ZJ354	72888	114908	131273	89	0	2813	122.4	52	145	7.1%	0.9%
ZJ356	109264	50745	1762786	118	0	3894	158	73	185	7.0%	0.8%
ZJ359	88922	41557	1762786	78	0	3144	113.3	45	131	6.9%	0.4%
ZJ360	63034	29633	1762786	69	0	2519	94	42	111	6.7%	0.2%
ZJ361	89984	141814	131126	110	0	3966	152.9	63	176	7.2%	1.5%
ZJ362	37301	59648	130587	46	0	1652	64.2	27	75	6.5%	0.2%
ZJ364	83670	128396	131520	94	0	4000	135.5	52	158	7.1%	1.2%
ZJ366	99657	156826	131114	121	0	4390	167.1	67	197	7.2%	1.8%
ZJ367	153548	233674	131469	176	1	7407	252.8	106	293	7.3%	3.2%
ZJ368	102454	158062	131893	121	0	3977	168.6	71	196	7.2%	1.8%
ZJ370	130890	61745	1762786	120	0	4928	168.7	73	192	7.1%	1.2%
ZJ371	84253	133416	131447	96	0	3710	139.1	58	160	7.1%	1.2%
ZJ374	69932	109276	130182	79	0	2936	112	43	130	6.8%	0.9%
ZJ376	20936	10137	1762786	20	0	1204	31.5	12	33	3.8%	0.1%
ZJ380	105863	167418	131207	128	0	4861	178.4	76	207	7.2%	1.9%
ZJ382	104986	48264	1762786	112	0	3521	152.6	69	175	7.0%	0.6%
ZJ384	77771	121416	131105	100	0	2707	132.6	62	160	7.2%	1.2%
ZJ385	92372	43077	1762786	81	0	3705	116.1	50	130	6.9%	0.5%
ZJ386	106314	49565	1762786	95	0	4066	136.2	59	156	7.1%	0.7%
ZJ387	41709	66462	129520	53	0	1688	73.9	31	89	6.5%	0.2%
ZJ389	51922	81926	131381	66	0	1896	87.9	40	103	7.0%	0.4%
ZJ392	96363	148286	131138	116	1	3419	156.4	67	184	7.2%	1.6%
ZJ393	53236	84514	131585	66	1	2212	92.8	42	108	7.0%	0.5%
ZJ398	84788	38241	1762786	87	0	3359	120.7	52	138	6.9%	0.3%
ZJ400	131238	60851	1762786	115	0	4446	162	70	187	7.1%	1.1%
ZJ401	54145	85392	131157	70	0	2057	92.7	42	111	6.9%	0.4%
ZJ404	95108	43834	1762786	79	0	3547	116.2	49	129	6.9%	0.5%
ZJ407	84242	39566	1762786	75	0	3249	110.3	46	125	7.0%	0.4%
ZJ408	94486	150622	131529	120	0	3536	160.5	71	194	7.2%	1.8%
ZJ413	27981	45468	130547	36	0	1273	49	21	57	6.3%	0.1%
ZJ414	45641	70890	130932	57	0	1746	77.8	35	91	6.9%	0.3%
ZJ416	82062	39144	1762786	76	1	3253	105.6	44	122	6.9%	0.4%
ZJ418	52555	82486	131392	66	0	2175	90.2	40	107	7.0%	0.4%
ZJ419	131564	52927	1762786	86	0	4275	122.2	50	144	6.8%	0.7%
ZJ420	108376	48476	1762786	111	0	3736	152.1	69	174	7.0%	0.7%
ZJ421	54138	101090	130205	69	0	3051	94	40	109	6.9%	0.4%
ZJ422	74887	118080	131516	94	0	2965	127.4	59	152	7.1%	1.0%
ZJ423	68032	106426	131543	87	0	2821	115.8	52	138	7.1%	0.8%
ZJ424	30940	14001	1762786	26	0	1410	38.1	15	42	4.8%	0.1%
ZJ425	47260	77964	130824	62	0	2197	82.7	37	96	6.8%	0.3%
ZJ427	46856	74534	131468	61	0	1785	81.5	36	98	6.9%	0.3%
ZJ428	59032	92966	131630	76	0	2355	101.5	44	119	7.0%	0.6%
ZJ430	80912	123038	131789	97	0	2830	132.6	61	159	7.2%	1.1%
ZJ431	111708	53010	1762786	103	0	4450	145.4	60	167	7.1%	0.8%
ZJ439	156338	69587	1762786	167	0	4291	218.7	100	265	7.2%	1.6%
ZJ441	93672	42150	1762786	93	0	3565	131.6	60	151	7.0%	0.5%
ZJ444	103512	46199	1762786	105	1	4120	147.5	64	171	7.0%	0.6%
ZJ445	78246	36364	1762786	87	0	3261	115	50	134	6.9%	0.3%
ZJ446	153432	70291	1762786	164	0	5403	226	102	266	7.2%	1.7%
ZJ459	93124	43107	1762786	99	0	3822	139.7	63	158	7.0%	0.5%
ZJ477	85294	38732	1762786	86	0	3477	121.6	55	140	6.9%	0.3%
ZJ479	111016	51115	1762786	120	0	3862	164.5	74	193	7.1%	0.7%
ZJ485	63964	29076	1762786	68	0	2304	91.5	41	107	6.7%	0.2%
ZJ490	84142	39122	1762786	85	0	3741	125.1	56	140	6.9%	0.3%
ZJ520	107746	49812	1762786	113	0	3755	155.8	73	178	7.1%	0.7%
ZM004	54046	25336	1762786	47	0	1941	66.8	28	76	6.2%	0.2%
ZM014	140250	64131	1762786	131	0	7521	199.1	77	218	7.1%	1.2%
ZM020	32184	15300	1762786	27	0	1399	40.2	17	44	5.3%	0.1%
ZM046	111476	51968	1762786	104	1	4132	145.2	61	169	7.1%	0.8%
ZW005	31866	52752	130596	41	0	1075	55.5	25	68	6.4%	0.2%
ZW012	107212	164068	131819	129	1	3672	176.2	74	221	7.3%	2.1%
ZW071	138606	62376	1762786	129	0	8062	200.4	73	213	7.0%	1.0%
ZW110	20257	37408	130154	27	0	774	36.6	16	44	5.6%	0.1%
ZW124	39857	72558	130670	53	0	1475	69.7	30	87	6.7%	0.2%
ZW204	44290	69982	131369	55	0	1514	75.1	33	90	6.8%	0.3%
ZW316	25978	42864	130276	34	1	883	47.2	20	59	6.2%	0.1%
ZW322	39501	62444	131069	47	0	1329	64.4	27	77	6.5%	0.2%
ZW348	114632	51355	1762786	126	0	2922	162.8	74	195	7.0%	0.9%
